# Supplementary material for: Natural Language Processing Technologies for Public Health in Africa: Scoping Review
Source: J Med Internet Res. 2025 Mar 5;27:e68720. doi: 10.2196/68720 (PMC11923465; doi:10.2196/68720)
Supplement: Multimedia Appendix 3 [file jmir_v27i1e68720_app3.zip]

Archive with 2 entries (2 files):
- data_extraction_results.json
- __MACOSX/._data_extraction_results.json
