# Supplementary material for: Natural Language Processing Technologies for Public Health in Africa: Scoping Review
Source: J Med Internet Res. 2025 Mar 5;27:e68720. doi: 10.2196/68720 (PMC11923465; doi:10.2196/68720)
Supplement: Multimedia Appendix 3 [file jmir_v27i1e68720_app3.zip › data_extraction_results.json]

[
    {
        "title": "Wellness Buddy: An AI Mental Health Chatbot for Kenyan University Students",
        "country_of_affiliation": [
            "Kenya"
        ],
        "country_of_affiliation_code": [
            "KEN"
        ],
        "affiliation": [
            "Strathmore University Nairobi"
        ],
        "type_of_funding": [
            "Not Mentioned"
        ],
        "continent_of_funder": [
            "Not Mentioned"
        ],
        "supported_language": [
            "English"
        ],
        "supported_language_code": [
            "eng"
        ],
        "target_african_country": [
            "Kenya"
        ],
        "target_african_country_code": [
            "KEN"
        ],
        "relevance_to_africa": "Target users are students in Kenya",
        "nlp_keyword": [
            "dialogue system",
            "sentiment analysis",
            "transfer learning"
        ],
        "nlp_application": "conversational assistant",
        "evaluation_method": [
            "technical performance",
            "user experience"
        ],
        "technical_evaluation_metric": [
            "user satisfaction"
        ],
        "domain_coverage": [
            "clinical domain"
        ],
        "modality": [
            "text"
        ],
        "target_user": [
            "general public",
            "healthcare providers",
            "researchers and data scientists"
        ],
        "public_health_challenge": "Mental health issues, including anxiety, depression, and stress",
        "level_of_engagement_and_impact": [
            "direct impact on public health in africa"
        ],
        "primary_EPHF": "ephf 7",
        "secondary_EPHF": [
            "ephf 6",
            "ephf 10",
            "ephf 5"
        ],
        "ethical_considerations_and_data_privacy": [
            "Data Privacy Compliance"
        ],
        "public_health_outcome": "Not Mentioned",
        "public_health_outcome_reason": "The paper does not provide any measurable outcomes or evaluation of health impacts since the application is still in the testing phase and has not been deployed for widespread use.",
        "public_health_infrastructure_integration_and_stakeholder_engagement": [
            "Community Involvement"
        ],
        "SDG": [
            "SDG 3",
            "SDG 4"
        ],
        "SDG_3_target": [
            "3.4"
        ],
        "year_of_publication": 2024,
        "year_of_data": "2022",
        "development_stage": "validation",
        "accessibility": "publicly available",
        "platform": "mobile applications"
    },
    {
        "title": "Monitoring Disease Outbreak Events on the Web Using Text-mining Approach and Domain Expert Knowledge",
        "country_of_affiliation": [
            "France"
        ],
        "country_of_affiliation_code": [
            "FRA"
        ],
        "affiliation": [
            "French Ministry of Agriculture",
            "Food and Forestry (DGAL)",
            "French Agricultural Research Centre for International Development (Cirad)",
            "SONGES Project (FEDER and Languedoc-Roussillon)"
        ],
        "type_of_funding": [
            "NGO Funding",
            "Government Funding",
            "Research Grant"
        ],
        "continent_of_funder": [
            "Europe"
        ],
        "supported_language": [
            "English"
        ],
        "supported_language_code": [
            "eng"
        ],
        "target_african_country": [
            "Algeria",
            "Angola",
            "Benin",
            "Botswana",
            "Burkina Faso",
            "Burundi",
            "Cabo Verde",
            "Cameroon",
            "Central African Republic",
            "Chad",
            "Comoros",
            "Congo",
            "Democratic Republic of the Congo",
            "Côte d’Ivoire",
            "Djibouti",
            "Egypt",
            "Equatorial Guinea",
            "Eritrea",
            "Eswatini",
            "Ethiopia",
            "Gabon",
            "Gambia",
            "Ghana",
            "Guinea",
            "Guinea-Bissau",
            "Kenya",
            "Lesotho",
            "Liberia",
            "Libya",
            "Madagascar",
            "Malawi",
            "Mali",
            "Mauritania",
            "Mauritius",
            "Morocco",
            "Mozambique",
            "Namibia",
            "Niger",
            "Nigeria",
            "Rwanda",
            "Sao Tome and Principe",
            "Senegal",
            "Seychelles",
            "Sierra Leone",
            "Somalia",
            "South Africa",
            "South Sudan",
            "Sudan",
            "Tanzania",
            "Togo",
            "Tunisia",
            "Uganda",
            "Zambia",
            "Zimbabwe",
            "Western Sahara"
        ],
        "target_african_country_code": [
            "DZA",
            "AGO",
            "BEN",
            "BWA",
            "BFA",
            "BDI",
            "CPV",
            "CMR",
            "CAF",
            "TCD",
            "COM",
            "COG",
            "COD",
            "CIV",
            "DJI",
            "EGY",
            "GNQ",
            "ERI",
            "SWZ",
            "ETH",
            "GAB",
            "GMB",
            "GHA",
            "GIN",
            "GNB",
            "KEN",
            "LSO",
            "LBR",
            "LBY",
            "MDG",
            "MWI",
            "MLI",
            "MRT",
            "MUS",
            "MAR",
            "MOZ",
            "NAM",
            "NER",
            "NGA",
            "RWA",
            "STP",
            "SEN",
            "SYC",
            "SLE",
            "SOM",
            "ZAF",
            "SSD",
            "SDN",
            "TZA",
            "TGO",
            "TUN",
            "UGA",
            "ZMB",
            "ZWE",
            "ESH"
        ],
        "relevance_to_africa": "data on African swine fever (ASF)",
        "nlp_keyword": [
            "text mining",
            "delphi method",
            "naive bayes",
            "support vector machine",
            "text classification"
        ],
        "nlp_application": "outbreak detection",
        "evaluation_method": [
            "technical performance"
        ],
        "technical_evaluation_metric": [
            "precision",
            "recall",
            "f1-score"
        ],
        "domain_coverage": [
            "biomedical domain"
        ],
        "modality": [
            "text"
        ],
        "target_user": [
            "researchers and data scientists"
        ],
        "public_health_challenge": "Timely detection and monitoring of disease outbreak events",
        "level_of_engagement_and_impact": [
            "systems or analyses developed with african data"
        ],
        "primary_EPHF": "ephf 1",
        "secondary_EPHF": [
            "ephf 11"
        ],
        "ethical_considerations_and_data_privacy": [],
        "public_health_outcome": "Not Mentioned",
        "public_health_outcome_reason": "The paper focuses on the methodological development and performance evaluation of the text-mining approach, but it does not provide direct measures of public health outcomes or impact on disease control.",
        "public_health_infrastructure_integration_and_stakeholder_engagement": [
            "Stakeholder Collaboration"
        ],
        "SDG": [
            "SDG 3",
            "SDG 15"
        ],
        "SDG_3_target": [
            "3.d"
        ],
        "year_of_publication": 2016,
        "year_of_data": "2011-2014",
        "development_stage": "validation",
        "accessibility": "limited access",
        "platform": "web-based applications"
    },
    {
        "title": "{TICO}-19: the Translation Initiative for {CO}vid-19",
        "country_of_affiliation": [
            "United States of America"
        ],
        "country_of_affiliation_code": [
            "USA"
        ],
        "affiliation": [
            "Translators without Borders",
            "Carnegie Mellon University",
            "Johns Hopkins University",
            "George Mason University",
            "Amazon Web Services",
            "Appen",
            "Facebook",
            "Google",
            "Microsoft"
        ],
        "type_of_funding": [
            "Not Mentioned"
        ],
        "continent_of_funder": [
            "Not Mentioned"
        ],
        "supported_language": [
            "Amharic",
            "Arabic",
            "Bengali",
            "Chinese",
            "Czech",
            "Dutch",
            "French",
            "German",
            "Gujarati",
            "Hausa",
            "Hindi",
            "Igbo",
            "Indonesian",
            "Italian",
            "Japanese",
            "Kannada",
            "Korean",
            "Malayalam",
            "Marathi",
            "Nepali",
            "Pushto",
            "Persian",
            "Polish",
            "Portuguese",
            "Panjabi",
            "Russian",
            "Spanish",
            "Swahili",
            "Tagalog",
            "Tamil",
            "Telugu",
            "Thai",
            "Turkish",
            "Urdu"
        ],
        "supported_language_code": [
            "amh",
            "ara",
            "ben",
            "zho",
            "ces",
            "nld",
            "fra",
            "deu",
            "guj",
            "hau",
            "hin",
            "ibo",
            "ind",
            "ita",
            "jpn",
            "kan",
            "kor",
            "mal",
            "mar",
            "nep",
            "pus",
            "fas",
            "pol",
            "por",
            "pan",
            "rus",
            "spa",
            "swa",
            "tgl",
            "tam",
            "tel",
            "tha",
            "tur",
            "urd"
        ],
        "target_african_country": [
            "Ethiopia",
            "Democratic Republic of the Congo",
            "South Sudan",
            "Nigeria",
            "Niger",
            "Rwanda",
            "Uganda",
            "Kenya",
            "Somalia",
            "Eritrea",
            "South Africa"
        ],
        "target_african_country_code": [
            "ETH",
            "COD",
            "SSD",
            "NGA",
            "NER",
            "RWA",
            "UGA",
            "KEN",
            "SOM",
            "ERI",
            "ZAF"
        ],
        "relevance_to_africa": "Provides COVID-19 information in under-resourced African languages",
        "nlp_keyword": [
            "machine translation"
        ],
        "nlp_application": "machine translation",
        "evaluation_method": [
            "technical performance"
        ],
        "technical_evaluation_metric": [
            "bleu scores",
            "human evaluation",
            "error annotation"
        ],
        "domain_coverage": [
            "general domain"
        ],
        "modality": [
            "text"
        ],
        "target_user": [
            "healthcare providers",
            "specific equity-seeking groups",
            "general public",
            "public health officials and policymakers"
        ],
        "public_health_challenge": "Accurate and accessible information about COVID-19",
        "level_of_engagement_and_impact": [
            "global public health promotion with indirect african impact"
        ],
        "primary_EPHF": "ephf 7",
        "secondary_EPHF": [
            "ephf 11",
            "ephf 5",
            "ephf 2"
        ],
        "ethical_considerations_and_data_privacy": [],
        "public_health_outcome": "Not Mentioned",
        "public_health_outcome_reason": "The paper does not provide direct measures of public health outcomes but discusses the potential impact of improved access to translated health information on controlling the spread of COVID-19.",
        "public_health_infrastructure_integration_and_stakeholder_engagement": [
            "Interoperability",
            "Stakeholder Collaboration"
        ],
        "SDG": [
            "SDG 3",
            "SDG 10"
        ],
        "SDG_3_target": [
            "3.8",
            "3.3"
        ],
        "year_of_publication": 2020,
        "year_of_data": "2020",
        "development_stage": "design and prototyping",
        "accessibility": "publicly available",
        "platform": "web services"
    },
    {
        "title": "{COVID}-19 Vaccine Misinformation in Middle Income Countries",
        "country_of_affiliation": [
            "Brazil",
            "Indonesia"
        ],
        "country_of_affiliation_code": [
            "BRA",
            "IDN"
        ],
        "affiliation": [
            "Boston University",
            "Center for Emerging Infectious Diseases Policy & Research (CEID)",
            "NSF grants"
        ],
        "type_of_funding": [
            "Research Grant"
        ],
        "continent_of_funder": [
            "North America"
        ],
        "supported_language": [
            "English",
            "Portuguese",
            "Indonesian"
        ],
        "supported_language_code": [
            "eng",
            "por",
            "ind"
        ],
        "target_african_country": [
            "Nigeria"
        ],
        "target_african_country_code": [
            "NGA"
        ],
        "relevance_to_africa": "Focuses on Nigeria, addressing vaccine misinformation that impacts public health efforts and contributes to vaccine hesitancy",
        "nlp_keyword": [
            "pre-training",
            "xlm-roberta",
            "gpt-3",
            "data augmentation"
        ],
        "nlp_application": "misinformation detection",
        "evaluation_method": [
            "technical performance",
            "health research measure"
        ],
        "technical_evaluation_metric": [
            "f1-score"
        ],
        "domain_coverage": [
            "biomedical domain"
        ],
        "modality": [
            "text"
        ],
        "target_user": [
            "public health officials and policymakers",
            "researchers and data scientists",
            "general public"
        ],
        "public_health_challenge": "Spread of COVID-19 vaccine misinformation",
        "level_of_engagement_and_impact": [
            "systems or analyses developed with african data"
        ],
        "primary_EPHF": "ephf 1",
        "secondary_EPHF": [
            "ephf 7",
            "ephf 5"
        ],
        "ethical_considerations_and_data_privacy": [
            "Ethical Approval",
            "Data Privacy Compliance",
            "Other"
        ],
        "public_health_outcome": "Not Mentioned",
        "public_health_outcome_reason": "The paper does not provide direct measures of public health outcomes but discusses the potential impact of vaccine misinformation on public health, particularly in terms of vaccine hesitancy.",
        "public_health_infrastructure_integration_and_stakeholder_engagement": [
            "Stakeholder Collaboration"
        ],
        "SDG": [
            "SDG 3",
            "SDG 10"
        ],
        "SDG_3_target": [
            "3.b",
            "3.d",
            "3.3"
        ],
        "year_of_publication": 2023,
        "year_of_data": "2020-2022",
        "development_stage": "design and prototyping",
        "accessibility": "open-sourced",
        "platform": "datasets"
    },
    {
        "title": "{A}ra{NPCC}: The {A}rabic Newspaper {COVID}-19 Corpus",
        "country_of_affiliation": [
            "Saudi Arabia"
        ],
        "country_of_affiliation_code": [
            "SAU"
        ],
        "affiliation": [
            "King Abdulaziz City for Science and Technology (KACST)"
        ],
        "type_of_funding": [
            "Government Funding"
        ],
        "continent_of_funder": [
            "Asia"
        ],
        "supported_language": [
            "Arabic"
        ],
        "supported_language_code": [
            "ara"
        ],
        "target_african_country": [
            "Algeria",
            "Egypt",
            "Sudan",
            "Tunisia",
            "Morocco"
        ],
        "target_african_country_code": [
            "DZA",
            "EGY",
            "SDN",
            "TUN",
            "MAR"
        ],
        "relevance_to_africa": "Focuses on Arabic-speaking countries in North Africa;  Algeria, Egypt, Sudan, Tunisia, Morocco providing valuable insights into information tracking regarding COVID-19 in these regions",
        "nlp_keyword": [
            "text analysis",
            "word frequency analysis",
            "keyword extraction",
            "spatio-temporal analysis"
        ],
        "nlp_application": "sentiment analysis",
        "evaluation_method": [
            "technical performance"
        ],
        "technical_evaluation_metric": [
            "pearson correlation",
            "kendall's tau",
            "spearman's rho"
        ],
        "domain_coverage": [
            "general domain"
        ],
        "modality": [
            "text"
        ],
        "target_user": [
            "researchers and data scientists",
            "public health officials and policymakers"
        ],
        "public_health_challenge": "Need for reliable data to analyze the coverage and dissemination of COVID-19 information in Arabic newspapers",
        "level_of_engagement_and_impact": [
            "systems or analyses developed with african data"
        ],
        "primary_EPHF": "ephf 11",
        "secondary_EPHF": [
            "ephf 1",
            "ephf 2"
        ],
        "ethical_considerations_and_data_privacy": [
            "Data Privacy Compliance",
            "Other"
        ],
        "public_health_outcome": "Not Mentioned",
        "public_health_outcome_reason": "Discusses the use of the corpus for analyzing the impact of COVID-19 on language and communication in Arabic-speaking countries.",
        "public_health_infrastructure_integration_and_stakeholder_engagement": [],
        "SDG": [
            "SDG 3"
        ],
        "SDG_3_target": [
            "3.d",
            "3.3"
        ],
        "year_of_publication": 2022,
        "year_of_data": "2019-2021",
        "development_stage": "design and prototyping",
        "accessibility": "open-sourced",
        "platform": "datasets"
    },
    {
        "title": "Global Readiness of Language Technology for Healthcare: What would it Take to Combat the Next Pandemic?",
        "country_of_affiliation": [
            "India",
            "Kenya"
        ],
        "country_of_affiliation_code": [
            "IND",
            "KEN"
        ],
        "affiliation": [
            "Microsoft Research Labs",
            "Microsoft Africa Research Institute"
        ],
        "type_of_funding": [
            "Industry Funding"
        ],
        "continent_of_funder": [
            "North America",
            "Africa"
        ],
        "supported_language": [
            "English",
            "Chinese",
            "Hindi",
            "Korean",
            "Bengali",
            "Malay",
            "Swahili",
            "Hausa",
            "Marathi",
            "Amharic",
            "Zulu",
            "Assamese",
            "Gujarati",
            "Kikuyu",
            "Somali",
            "Sinhala"
        ],
        "supported_language_code": [
            "eng",
            "zho",
            "hin",
            "kor",
            "ben",
            "msa",
            "swa",
            "hau",
            "mar",
            "amh",
            "zul",
            "asm",
            "guj",
            "kik",
            "som",
            "sin"
        ],
        "target_african_country": [
            "Kenya",
            "Nigeria",
            "South Africa",
            "Somalia",
            "Ethiopia"
        ],
        "target_african_country_code": [
            "KEN",
            "NGA",
            "ZAF",
            "SOM",
            "ETH"
        ],
        "relevance_to_africa": "Highlights the disparity in language technology readiness for healthcare in African languages, identifying significant gaps and providing recommendations for improving LT for under-resourced languages like Hausa, Swahili, Zulu, Amharic, Kikuyu, and Somali. ",
        "nlp_keyword": [
            "google dialogflow",
            "microsoft bot framework",
            "mltilingual language model",
            "mbert",
            "xlm-r",
            "machine translation",
            "name entity recognition",
            "intent classification"
        ],
        "nlp_application": "conversational assistant",
        "evaluation_method": [
            "technical performance"
        ],
        "technical_evaluation_metric": [
            "accuracy",
            "f1 score"
        ],
        "domain_coverage": [
            "general domain"
        ],
        "modality": [
            "text"
        ],
        "target_user": [
            "researchers and data scientists",
            "public health officials and policymakers"
        ],
        "public_health_challenge": "Enhancing the global readiness of language technology to effectively combat future pandemics",
        "level_of_engagement_and_impact": [
            "systems or analyses developed with african data"
        ],
        "primary_EPHF": "ephf 11",
        "secondary_EPHF": [
            "ephf 1"
        ],
        "ethical_considerations_and_data_privacy": [
            "Other"
        ],
        "public_health_outcome": "Not Mentioned",
        "public_health_outcome_reason": "The study provides a conceptual framework rather than direct measures of health outcomes, aiming to prepare global LT systems for future pandemics.",
        "public_health_infrastructure_integration_and_stakeholder_engagement": [
            "Interoperability",
            "Stakeholder Collaboration"
        ],
        "SDG": [
            "SDG 3",
            "SDG 9"
        ],
        "SDG_3_target": [
            "3.d"
        ],
        "year_of_publication": 2022,
        "year_of_data": "2022",
        "development_stage": "design and prototyping",
        "accessibility": "open-sourced",
        "platform": "nlp tools and libraries"
    },
    {
        "title": "LLMs: A Promising New Tool for Improving Healthcare in Low-Resource Nations",
        "country_of_affiliation": [
            "Rwanda",
            "Sierra Leone"
        ],
        "country_of_affiliation_code": [
            "RWA",
            "SLE"
        ],
        "affiliation": [
            "Center for AI Policy and Innovation Ltd.",
            "Grand Challenges initiative",
            "Bill & Melinda Gates Foundation."
        ],
        "type_of_funding": [
            "Not Mentioned"
        ],
        "continent_of_funder": [
            "Not Mentioned"
        ],
        "supported_language": [
            "Kinyarwanda"
        ],
        "supported_language_code": [
            "kin"
        ],
        "target_african_country": [
            "Rwanda"
        ],
        "target_african_country_code": [
            "RWA"
        ],
        "relevance_to_africa": "This paper’s exploration of LLMs as a tool for improving healthcare is directly applicable to the African context, where innovative solutions are needed to overcome the challenges of low-resource settings",
        "nlp_keyword": [
            "large language model",
            "gpt-4",
            "machine translation",
            "dialogue system"
        ],
        "nlp_application": "conversational assistant",
        "evaluation_method": [
            "technical performance"
        ],
        "technical_evaluation_metric": [
            "accuracy",
            "quality",
            "user satisfaction."
        ],
        "domain_coverage": [
            "general domain"
        ],
        "modality": [
            "text"
        ],
        "target_user": [
            "healthcare providers",
            "public health officials and policymakers",
            "researchers and data scientists",
            "general public",
            "specific equity-seeking groups"
        ],
        "public_health_challenge": "Leveraging Large Language Models (LLMs) to enhance healthcare delivery and access in low-resource nations",
        "level_of_engagement_and_impact": [
            "direct impact on public health in africa"
        ],
        "primary_EPHF": "ephf 7",
        "secondary_EPHF": [
            "ephf 10"
        ],
        "ethical_considerations_and_data_privacy": [
            "Data Privacy Compliance",
            "Other"
        ],
        "public_health_outcome": "Not Mentioned",
        "public_health_outcome_reason": "The paper outlines potential impacts on healthcare outcomes, such as improved access to healthcare information and services in low-resource settings, but it does not provide specific evaluation metrics or studies.",
        "public_health_infrastructure_integration_and_stakeholder_engagement": [
            "Integration with Public Health Systems",
            "Interoperability",
            "Stakeholder Collaboration"
        ],
        "SDG": [
            "SDG 3",
            "SDG 9",
            "SDG 10"
        ],
        "SDG_3_target": [
            "3.d"
        ],
        "year_of_publication": 2023,
        "year_of_data": "Not Mentioned",
        "development_stage": "design and prototyping",
        "accessibility": "limited access",
        "platform": "web services"
    },
    {
        "title": "Expanding Access to Depression Treatment in Kenya Through Automated Psychological Support: Protocol for a Single-Case Experimental Design Pilot Study",
        "country_of_affiliation": [
            "United States of America",
            "Kenya"
        ],
        "country_of_affiliation_code": [
            "USA",
            "KEN"
        ],
        "affiliation": [
            "Duke Global Health Institute",
            "Jacaranda Health",
            "X2 AI Inc",
            "Moi Teaching and Referral Hospital",
            "Africa Mental Health Research and Training Foundation"
        ],
        "type_of_funding": [
            "Research Grant"
        ],
        "continent_of_funder": [
            "North America"
        ],
        "supported_language": [
            "English",
            "Swahili"
        ],
        "supported_language_code": [
            "eng",
            "swa"
        ],
        "target_african_country": [
            "Kenya"
        ],
        "target_african_country_code": [
            "KEN"
        ],
        "relevance_to_africa": "Focuses on expanding access to depression treatment for pregnant women and new mothers in Kenya using automated psychological support delivered via mobile phones. ",
        "nlp_keyword": [
            "automated text messaging",
            "dialogue system"
        ],
        "nlp_application": "conversational assistant",
        "evaluation_method": [
            "technical performance",
            "user experience"
        ],
        "technical_evaluation_metric": [
            "user engagement",
            "user satisfaction"
        ],
        "domain_coverage": [
            "biomedical domain",
            "clinical domain"
        ],
        "modality": [
            "text"
        ],
        "target_user": [
            "healthcare providers",
            "public health officials and policymakers",
            "researchers and data scientists",
            "general public"
        ],
        "public_health_challenge": "Expanding access to prenatal depression treatment in Kenya by providing automated psychological support",
        "level_of_engagement_and_impact": [
            "direct impact on public health in africa"
        ],
        "primary_EPHF": "ephf 7",
        "secondary_EPHF": [
            "ephf 6",
            "ephf 5"
        ],
        "ethical_considerations_and_data_privacy": [
            "Ethical Approval",
            "Data Privacy Compliance",
            "Informed Consent",
            "Other"
        ],
        "public_health_outcome": "Not Mentioned",
        "public_health_outcome_reason": "The study will gather preliminary data on the feasibility, acceptability, and response to the treatment. The results will inform the design of a larger study with the potential to significantly expand access to mental health services in low-resource settings.",
        "public_health_infrastructure_integration_and_stakeholder_engagement": [
            "Integration with Public Health Systems",
            "Interoperability",
            "Community Involvement",
            "Stakeholder Collaboration"
        ],
        "SDG": [
            "SDG 3",
            "SDG 5"
        ],
        "SDG_3_target": [
            "3.1",
            "3.2"
        ],
        "year_of_publication": 2019,
        "year_of_data": "2019",
        "development_stage": "validation",
        "accessibility": "limited access",
        "platform": "mobile applications,web-based applications"
    },
    {
        "title": "Investigating the Potential for Clinical Decision Support in Sub-Saharan Africa With AFYA (Artificial Intelligence-Based Assessment of Health Symptoms in Tanzania): Protocol for a Prospective, Observational Pilot Study",
        "country_of_affiliation": [
            "Germany",
            "Tanzania"
        ],
        "country_of_affiliation_code": [
            "DEU",
            "TZA"
        ],
        "affiliation": [
            "Developed by Ada Health GmbH in collaboration with Muhimbili University of Health and Allied Sciences in Tanzania and the Else Kröner Fresenius Center for Digital Health at the University Hospital Carl Gustav Carus Dresden."
        ],
        "type_of_funding": [
            "Research Grant"
        ],
        "continent_of_funder": [
            "Europe"
        ],
        "supported_language": [
            "English"
        ],
        "supported_language_code": [
            "eng"
        ],
        "target_african_country": [
            "Tanzania"
        ],
        "target_african_country_code": [
            "TZA"
        ],
        "relevance_to_africa": "Uses an AI-based diagnostic decision support system that is focused on improving clinical decision support and is conducted in Tanzania.",
        "nlp_keyword": [
            "diagnostic decision support system",
            "dialogue system",
            "bayesian network"
        ],
        "nlp_application": "conversational assistant",
        "evaluation_method": [
            "technical performance",
            "user experience"
        ],
        "technical_evaluation_metric": [
            "accuracy",
            "user satisfaction"
        ],
        "domain_coverage": [
            "clinical domain"
        ],
        "modality": [
            "text"
        ],
        "target_user": [
            "healthcare providers"
        ],
        "public_health_challenge": "Enhancing clinical decision-making in Sub-Saharan Africa",
        "level_of_engagement_and_impact": [
            "direct impact on public health in africa"
        ],
        "primary_EPHF": "ephf 9",
        "secondary_EPHF": [
            "ephf 10",
            "ephf 7"
        ],
        "ethical_considerations_and_data_privacy": [
            "Ethical Approval",
            "Data Privacy Compliance",
            "Informed Consent",
            "Other"
        ],
        "public_health_outcome": "Not Mentioned",
        "public_health_outcome_reason": "The study aims to evaluate the accuracy and comprehensiveness of the Diagnostic Decision Support System (DDSS) in improving diagnostic outcomes compared to usual care. However, as this is a protocol for a prospective, observational pilot study, the document primarily outlines the methods and objectives for such an evaluation but does not provide actual results or findings from completed evaluations",
        "public_health_infrastructure_integration_and_stakeholder_engagement": [
            "Integration with Public Health Systems",
            "Interoperability",
            "Stakeholder Collaboration"
        ],
        "SDG": [
            "SDG 3",
            "SDG 8"
        ],
        "SDG_3_target": [
            "3.8",
            "3.c"
        ],
        "year_of_publication": 2022,
        "year_of_data": "2021-2022",
        "development_stage": "design and prototyping",
        "accessibility": "limited access",
        "platform": "web-based applications"
    },
    {
        "title": "Public sentiments toward COVID-19 vaccines in South African cities: An analysis of Twitter posts",
        "country_of_affiliation": [
            "South Africa",
            "Canada",
            "Iran"
        ],
        "country_of_affiliation_code": [
            "ZAF",
            "CAN",
            "IRN"
        ],
        "affiliation": [
            "Researchers from the Africa-Canada Artificial Intelligence and Data Innovation Consortium (ACADIC) at York University",
            "Toronto",
            "with affiliations to other academic institutions; Canada’s International Development Research Centre (IDRC)",
            "Swedish International Development Cooperation Agency (SIDA)"
        ],
        "type_of_funding": [
            "NGO Funding"
        ],
        "continent_of_funder": [
            "North America",
            "Europe"
        ],
        "supported_language": [
            "English"
        ],
        "supported_language_code": [
            "eng"
        ],
        "target_african_country": [
            "South Africa"
        ],
        "target_african_country_code": [
            "ZAF"
        ],
        "relevance_to_africa": "The findings from this study are directly relevant to South Africa, providing valuable insights into public sentiments toward COVID-19 vaccines",
        "nlp_keyword": [
            "sentiment analysis",
            "latent dirichlet allocation (lda)",
            "text classification",
            "naive bayes",
            "logistic regression",
            "support vector machines",
            "decision tree",
            "k-nearest neighbors"
        ],
        "nlp_application": "sentiment analysis",
        "evaluation_method": [
            "technical performance",
            "health research measure"
        ],
        "technical_evaluation_metric": [
            "frequency",
            "intensity"
        ],
        "domain_coverage": [
            "general domain"
        ],
        "modality": [
            "text"
        ],
        "target_user": [
            "researchers and data scientists",
            "public health officials and policymakers"
        ],
        "public_health_challenge": "understanding and addressing public sentiments toward COVID-19 vaccines in South African cities",
        "level_of_engagement_and_impact": [
            "systems or analyses developed with african data"
        ],
        "primary_EPHF": "ephf 1",
        "secondary_EPHF": [
            "ephf 7",
            "ephf 5"
        ],
        "ethical_considerations_and_data_privacy": [
            "Ethical Approval",
            "Data Privacy Compliance",
            "Other"
        ],
        "public_health_outcome": "The study shows that vaccine-related discussions on Twitter correlated with vaccination rates, indicating that social media sentiment analysis can be a valuable tool in understanding and influencing public health outcomes.",
        "public_health_outcome_reason": "",
        "public_health_infrastructure_integration_and_stakeholder_engagement": [
            "Integration with Public Health Systems",
            "Interoperability",
            "Community Involvement",
            "Stakeholder Collaboration"
        ],
        "SDG": [
            "SDG 3"
        ],
        "SDG_3_target": [
            "3.b",
            "3.3"
        ],
        "year_of_publication": 2022,
        "year_of_data": "2021",
        "development_stage": "design and prototyping",
        "accessibility": "open-sourced",
        "platform": "nlp tools and libraries"
    },
    {
        "title": "Detecting Factors Responsible for Diabetes Prevalence in Nigeria using Social Media and Machine Learning",
        "country_of_affiliation": [
            "Canada"
        ],
        "country_of_affiliation_code": [
            "CAN"
        ],
        "affiliation": [
            "Dalhousie University"
        ],
        "type_of_funding": [
            "Not Mentioned"
        ],
        "continent_of_funder": [
            "Not Mentioned"
        ],
        "supported_language": [
            "English"
        ],
        "supported_language_code": [
            "eng"
        ],
        "target_african_country": [
            "Nigeria"
        ],
        "target_african_country_code": [
            "NGA"
        ],
        "relevance_to_africa": "Focuses specifically on Nigeria, targeting factors responsible for diabetes prevalence in the country using local social media data.",
        "nlp_keyword": [
            "text mining",
            "naive bayes",
            "support vector machines",
            "k-means clustering"
        ],
        "nlp_application": "text classification",
        "evaluation_method": [
            "technical performance"
        ],
        "technical_evaluation_metric": [
            "accuracy",
            "precision",
            "recall",
            "f1 score"
        ],
        "domain_coverage": [
            "biomedical domain"
        ],
        "modality": [
            "text"
        ],
        "target_user": [
            "public health officials and policymakers",
            "researchers and data scientists"
        ],
        "public_health_challenge": "identifying the factors contributing to the high prevalence of diabetes in Nigeria by using social media data",
        "level_of_engagement_and_impact": [
            "systems or analyses developed with african data"
        ],
        "primary_EPHF": "ephf 11",
        "secondary_EPHF": [
            "ephf 7",
            "ephf 5"
        ],
        "ethical_considerations_and_data_privacy": [
            "Other"
        ],
        "public_health_outcome": "Not Mentioned",
        "public_health_outcome_reason": "The study aims to identify lifestyle factors contributing to diabetes, with the goal of informing interventions that could reduce the disease's prevalence in Nigeria.",
        "public_health_infrastructure_integration_and_stakeholder_engagement": [
            "Integration with Public Health Systems",
            "Interoperability"
        ],
        "SDG": [
            "SDG 3"
        ],
        "SDG_3_target": [
            "3.4"
        ],
        "year_of_publication": 2019,
        "year_of_data": "2019",
        "development_stage": "design and prototyping",
        "accessibility": "open-sourced",
        "platform": "nlp tools and libraries"
    },
    {
        "title": "Intent Recognition on Low-Resource Language Messages in a Health Marketplace Chatbot",
        "country_of_affiliation": [
            "United States of America",
            "Nigeria"
        ],
        "country_of_affiliation_code": [
            "USA",
            "NGA"
        ],
        "affiliation": [
            "University of Nigeria",
            "Nivi",
            "Inc"
        ],
        "type_of_funding": [
            "Not Mentioned"
        ],
        "continent_of_funder": [
            "Not Mentioned"
        ],
        "supported_language": [
            "English",
            "Swahili"
        ],
        "supported_language_code": [
            "eng",
            "swa"
        ],
        "target_african_country": [
            "Kenya"
        ],
        "target_african_country_code": [
            "KEN"
        ],
        "relevance_to_africa": "Involves Swahili",
        "nlp_keyword": [
            "transfer learning with mbert",
            "fine-tuning on small dataset",
            "few-shot learning",
            "linguistic preprocessing"
        ],
        "nlp_application": "information extraction",
        "evaluation_method": [
            "technical performance"
        ],
        "technical_evaluation_metric": [
            "f1 score",
            "precision",
            "recall"
        ],
        "domain_coverage": [
            "general domain"
        ],
        "modality": [
            "text"
        ],
        "target_user": [
            "healthcare providers",
            "general public"
        ],
        "public_health_challenge": "Improving the accuracy of intent recognition in health-related inquiries within a marketplace chatbot",
        "level_of_engagement_and_impact": [
            "direct impact on public health in africa"
        ],
        "primary_EPHF": "ephf 10",
        "secondary_EPHF": [
            "ephf 9"
        ],
        "ethical_considerations_and_data_privacy": [
            "Data Privacy Compliance",
            "Other"
        ],
        "public_health_outcome": "Not Mentioned",
        "public_health_outcome_reason": "The study aims to improve the chatbot’s ability to understand and respond to user intents in low-resource languages, which could lead to better healthcare service delivery and user satisfaction.",
        "public_health_infrastructure_integration_and_stakeholder_engagement": [
            "Integration with Public Health Systems",
            "Interoperability"
        ],
        "SDG": [
            "SDG 3",
            "SDG 10",
            "SDG 8"
        ],
        "SDG_3_target": [
            "3.8",
            "3.c"
        ],
        "year_of_publication": 2023,
        "year_of_data": "2023",
        "development_stage": "design and prototyping",
        "accessibility": "limited access",
        "platform": "mobile applications,web-based applications"
    },
    {
        "title": "Disease Prediction Based on Individual’s Medical History Using CNN",
        "country_of_affiliation": [
            "Germany"
        ],
        "country_of_affiliation_code": [
            "DEU"
        ],
        "affiliation": [
            "South Westphalia University of Applied Sciences"
        ],
        "type_of_funding": [
            "Not Mentioned"
        ],
        "continent_of_funder": [
            "Not Mentioned"
        ],
        "supported_language": [
            "English"
        ],
        "supported_language_code": [
            "eng"
        ],
        "target_african_country": [
            "South Africa"
        ],
        "target_african_country_code": [
            "ZAF"
        ],
        "relevance_to_africa": "This research utilizes clinical data from southern African countries to develop a predictive model for disease risk, aiming to improve preemptive healthcare measures and hospital capacity planning in the region.",
        "nlp_keyword": [
            "convolutional neural network"
        ],
        "nlp_application": "event prediction",
        "evaluation_method": [
            "technical performance"
        ],
        "technical_evaluation_metric": [
            "accuracy",
            "precision",
            "recall",
            "f1 score"
        ],
        "domain_coverage": [
            "clinical domain"
        ],
        "modality": [
            "text"
        ],
        "target_user": [
            "healthcare providers",
            "researchers and data scientists"
        ],
        "public_health_challenge": "Improving disease prediction accuracy ",
        "level_of_engagement_and_impact": [
            "global public health promotion with indirect african impact"
        ],
        "primary_EPHF": "ephf 11",
        "secondary_EPHF": [
            "ephf 9",
            "ephf 10"
        ],
        "ethical_considerations_and_data_privacy": [
            "Data Privacy Compliance",
            "Other"
        ],
        "public_health_outcome": "The study achieved an accuracy of 80.73% in predicting future disease risk, suggesting that the model could be a useful tool for early disease detection and intervention, potentially leading to better health outcomes.",
        "public_health_outcome_reason": "",
        "public_health_infrastructure_integration_and_stakeholder_engagement": [
            "Interoperability",
            "Integration with Public Health Systems"
        ],
        "SDG": [
            "SDG 3",
            "SDG 9",
            "SDG 10"
        ],
        "SDG_3_target": [
            "3.b"
        ],
        "year_of_publication": 2021,
        "year_of_data": "2018-2019",
        "development_stage": "design and prototyping",
        "accessibility": "limited access",
        "platform": "nlp tools and libraries"
    },
    {
        "title": "Application of Machine Learning to Prediction of Surgical Site Infection",
        "country_of_affiliation": [
            "United States of America",
            "Rwanda"
        ],
        "country_of_affiliation_code": [
            "USA",
            "RWA"
        ],
        "affiliation": [
            "MIT",
            "Harvard Medical School",
            "Rwanda (Partners In Health)"
        ],
        "type_of_funding": [
            "Government Funding"
        ],
        "continent_of_funder": [
            "North America"
        ],
        "supported_language": [
            "English"
        ],
        "supported_language_code": [
            "eng"
        ],
        "target_african_country": [
            "Rwanda"
        ],
        "target_african_country_code": [
            "RWA"
        ],
        "relevance_to_africa": "The study was conducted in rural Rwanda, focusing on predicting infections in Cesarean section wounds.",
        "nlp_keyword": [
            "logistic regression",
            "support vector machines",
            "gabor wavelet analysis",
            "principal components analysis"
        ],
        "nlp_application": "event prediction",
        "evaluation_method": [
            "technical performance"
        ],
        "technical_evaluation_metric": [
            "accuracy",
            "sensitivity",
            "specificity",
            "roc auc"
        ],
        "domain_coverage": [
            "clinical domain"
        ],
        "modality": [
            "text",
            "image"
        ],
        "target_user": [
            "healthcare providers",
            "researchers and data scientists",
            "public health officials and policymakers",
            "general public"
        ],
        "public_health_challenge": "reducing the incidence of surgical site infections enhancing preventive measures and postoperative care.",
        "level_of_engagement_and_impact": [
            "direct impact on public health in africa"
        ],
        "primary_EPHF": "ephf 11",
        "secondary_EPHF": [
            "ephf 6"
        ],
        "ethical_considerations_and_data_privacy": [
            "Other"
        ],
        "public_health_outcome": "The study demonstrated high accuracy in predicting surgical site infections using both questionnaire and image data, suggesting that these models could significantly improve post-surgical care and outcomes in low-resource settings.",
        "public_health_outcome_reason": "",
        "public_health_infrastructure_integration_and_stakeholder_engagement": [
            "Integration with Public Health Systems",
            "Interoperability",
            "Community Involvement",
            "Stakeholder Collaboration"
        ],
        "SDG": [
            "SDG 3",
            "SDG 9"
        ],
        "SDG_3_target": [
            "3.1"
        ],
        "year_of_publication": 2017,
        "year_of_data": "2017",
        "development_stage": "validation",
        "accessibility": "open-sourced",
        "platform": "datasets"
    },
    {
        "title": "A Deep Learning-Based Chatbot to Enhance Maternal Health Education",
        "country_of_affiliation": [
            "Lesotho",
            "Eswatini"
        ],
        "country_of_affiliation_code": [
            "LSO",
            "SWZ"
        ],
        "affiliation": [
            "Botho University",
            "University of Eswatini"
        ],
        "type_of_funding": [
            "Not Mentioned"
        ],
        "continent_of_funder": [
            "Not Mentioned"
        ],
        "supported_language": [
            "English",
            "Sotho",
            "Shona",
            "North Ndebele"
        ],
        "supported_language_code": [
            "eng",
            "sot",
            "sna",
            "nde"
        ],
        "target_african_country": [
            "Lesotho",
            "Zimbabwe"
        ],
        "target_african_country_code": [
            "LSO",
            "ZWE"
        ],
        "relevance_to_africa": "Focuses on maternal health education in African languages, addressing the high maternal mortality rates in countries like Lesotho and Zimbabwe.",
        "nlp_keyword": [
            "feedforward deep neural network",
            "tokenization",
            "bag of words"
        ],
        "nlp_application": "conversational assistant",
        "evaluation_method": [
            "technical performance"
        ],
        "technical_evaluation_metric": [
            "accuracy",
            "loss"
        ],
        "domain_coverage": [
            "general domain"
        ],
        "modality": [
            "text"
        ],
        "target_user": [
            "healthcare providers",
            "general public",
            "researchers and data scientists",
            "public health officials and policymakers"
        ],
        "public_health_challenge": "improving maternal health education",
        "level_of_engagement_and_impact": [
            "direct impact on public health in africa"
        ],
        "primary_EPHF": "ephf 7",
        "secondary_EPHF": [
            "ephf 10"
        ],
        "ethical_considerations_and_data_privacy": [
            "Other"
        ],
        "public_health_outcome": "The chatbot achieved 100% accuracy in training and evaluation, indicating its potential effectiveness in delivering maternal health education. However, the document suggests that the chatbot's full impact on health outcomes remains to be evaluated in real-world settings.",
        "public_health_outcome_reason": "",
        "public_health_infrastructure_integration_and_stakeholder_engagement": [
            "Interoperability",
            "Community Involvement",
            "Stakeholder Collaboration"
        ],
        "SDG": [
            "SDG 3"
        ],
        "SDG_3_target": [
            "3.1",
            "3.2"
        ],
        "year_of_publication": 2024,
        "year_of_data": "Not Mentioned",
        "development_stage": "validation",
        "accessibility": "limited access",
        "platform": "web-based applications"
    },
    {
        "title": "Vaccine Hesitancy Hotspots in Africa: An Insight From Geotagged Twitter Posts",
        "country_of_affiliation": [
            "Canada",
            "Iran",
            "South Africa"
        ],
        "country_of_affiliation_code": [
            "CAN",
            "IRN",
            "ZAF"
        ],
        "affiliation": [
            "Canada’s International Development Research Center (IDRC)",
            "Swedish International Development Cooperation Agency (SIDA)",
            "NSERC",
            "New Frontier in Research Fund-Exploratory"
        ],
        "type_of_funding": [
            "NGO Funding"
        ],
        "continent_of_funder": [
            "North America",
            "Europe"
        ],
        "supported_language": [
            "English"
        ],
        "supported_language_code": [
            "eng"
        ],
        "target_african_country": [
            "Nigeria",
            "South Africa",
            "Zimbabwe",
            "Botswana",
            "Namibia",
            "Rwanda",
            "Mozambique",
            "Cameroon",
            "Eswatini"
        ],
        "target_african_country_code": [
            "NGA",
            "ZAF",
            "ZWE",
            "BWA",
            "NAM",
            "RWA",
            "MOZ",
            "CMR",
            "SWZ"
        ],
        "relevance_to_africa": "This study is highly relevant to African public health initiatives as it provides insights into vaccine hesitancy in nine African countries. The research identifies regions with significant vaccine hesitancy, helping policymakers to design targeted interventions to improve vaccine uptake and public health outcomes.",
        "nlp_keyword": [
            "naïve bayes",
            "logistic regression",
            "support vector machines",
            "decision tree",
            "k-nearest neighbor"
        ],
        "nlp_application": "sentiment analysis",
        "evaluation_method": [
            "technical performance"
        ],
        "technical_evaluation_metric": [
            "accuracy",
            "average auc"
        ],
        "domain_coverage": [
            "general domain"
        ],
        "modality": [
            "text"
        ],
        "target_user": [
            "public health officials and policymakers",
            "researchers and data scientists",
            "general public"
        ],
        "public_health_challenge": "identifying and understanding vaccine hesitancy hotspots in Africa",
        "level_of_engagement_and_impact": [
            "direct impact on public health in africa"
        ],
        "primary_EPHF": "ephf 1",
        "secondary_EPHF": [
            "ephf 7"
        ],
        "ethical_considerations_and_data_privacy": [
            "Data Privacy Compliance",
            "Other"
        ],
        "public_health_outcome": "Not Mentioned",
        "public_health_outcome_reason": "The study identifies vaccine hesitancy hotspots that can inform targeted public health interventions, though it does not measure direct health outcomes.",
        "public_health_infrastructure_integration_and_stakeholder_engagement": [
            "Stakeholder Collaboration",
            "Interoperability",
            "Integration with Public Health Systems"
        ],
        "SDG": [
            "SDG 3",
            "SDG 9"
        ],
        "SDG_3_target": [
            "3.b"
        ],
        "year_of_publication": 2023,
        "year_of_data": "2020-2022",
        "development_stage": "design and prototyping",
        "accessibility": "limited access",
        "platform": "nlp tools and libraries"
    },
    {
        "title": "AwezaMed: A Multilingual, Multimodal Speech-To-Speech Translation Application for Maternal Health Care",
        "country_of_affiliation": [
            "South Africa"
        ],
        "country_of_affiliation_code": [
            "ZAF"
        ],
        "affiliation": [
            "Department of Arts and Culture",
            "Department of Science and Technology of South Africa"
        ],
        "type_of_funding": [
            "Government Funding"
        ],
        "continent_of_funder": [
            "Africa"
        ],
        "supported_language": [
            "English",
            "Afrikaans",
            "Xhosa",
            "Zulu"
        ],
        "supported_language_code": [
            "eng",
            "afr",
            "xho",
            "zul"
        ],
        "target_african_country": [
            "South Africa"
        ],
        "target_african_country_code": [
            "ZAF"
        ],
        "relevance_to_africa": "The findings from this study are directly relevant to South Africa, providing a solution to overcome language barriers in health care settings, particularly in maternal health care.",
        "nlp_keyword": [
            "automatic speech recognition",
            "machine translation",
            "text-to-speech"
        ],
        "nlp_application": "machine translation",
        "evaluation_method": [
            "technical performance"
        ],
        "technical_evaluation_metric": [
            "error rate",
            "user feedback"
        ],
        "domain_coverage": [
            "general domain"
        ],
        "modality": [
            "audio"
        ],
        "target_user": [
            "healthcare providers",
            "general public",
            "public health officials and policymakers"
        ],
        "public_health_challenge": "overcoming language barriers in maternal healthcare",
        "level_of_engagement_and_impact": [
            "direct impact on public health in africa"
        ],
        "primary_EPHF": "ephf 10",
        "secondary_EPHF": [
            "ephf 7"
        ],
        "ethical_considerations_and_data_privacy": [
            "Other"
        ],
        "public_health_outcome": "The pilot feedback indicates that AwezaMed improves communication between healthcare providers and patients, fostering better patient care and satisfaction, particularly in multilingual and low-resource settings.",
        "public_health_outcome_reason": "",
        "public_health_infrastructure_integration_and_stakeholder_engagement": [
            "Integration with Public Health Systems",
            "Interoperability",
            "Community Involvement",
            "Stakeholder Collaboration"
        ],
        "SDG": [
            "SDG 3",
            "SDG 10"
        ],
        "SDG_3_target": [
            "3.1",
            "3.2"
        ],
        "year_of_publication": 2020,
        "year_of_data": "Not Mentioned",
        "development_stage": "design and prototyping",
        "accessibility": "limited access",
        "platform": "mobile applications,web services"
    },
    {
        "title": "Handwritten Text and Digit Classification on Rwandan Perioperative Flowsheets via YOLOv5",
        "country_of_affiliation": [
            "Rwanda",
            "United States of America"
        ],
        "country_of_affiliation_code": [
            "RWA",
            "USA"
        ],
        "affiliation": [
            "Center for Global Inquiry & Innovation at the University of Virginia",
            "Research Computing at UVA"
        ],
        "type_of_funding": [
            "Research Grant"
        ],
        "continent_of_funder": [
            "North America"
        ],
        "supported_language": [
            "English"
        ],
        "supported_language_code": [
            "eng"
        ],
        "target_african_country": [
            "Rwanda"
        ],
        "target_african_country_code": [
            "RWA"
        ],
        "relevance_to_africa": "This study addresses a critical need in African healthcare systems by providing a method to digitize handwritten medical records, which are common in low- and middle-income countries. By improving the accuracy and accessibility of medical records, the research supports better healthcare delivery and outcomes in Rwanda, and potentially other African countries facing similar challenges with paper-based records.",
        "nlp_keyword": [
            "yolov5",
            "convolutional neural networks",
            "template matching"
        ],
        "nlp_application": "optical character recognition",
        "evaluation_method": [
            "technical performance",
            "health research measure"
        ],
        "technical_evaluation_metric": [
            "map"
        ],
        "domain_coverage": [
            "general domain"
        ],
        "modality": [
            "text",
            "image"
        ],
        "target_user": [
            "healthcare providers",
            "researchers and data scientists",
            "public health officials and policymakers"
        ],
        "public_health_challenge": "improving the accuracy and efficiency of data extraction from handwritten perioperative flowsheets in Rwanda by using YOLOv5 for text and digit classification, thereby enhancing patient record management and surgical care.",
        "level_of_engagement_and_impact": [
            "direct impact on public health in africa"
        ],
        "primary_EPHF": "ephf 10",
        "secondary_EPHF": [
            "ephf 11"
        ],
        "ethical_considerations_and_data_privacy": [
            "Other"
        ],
        "public_health_outcome": "The study indicates that the use of YOLOv5 for digitizing handwritten flowsheets could significantly improve the accuracy and timeliness of perioperative data recording, which is critical for patient outcomes and healthcare quality.",
        "public_health_outcome_reason": "",
        "public_health_infrastructure_integration_and_stakeholder_engagement": [
            "Integration with Public Health Systems",
            "Interoperability",
            "Stakeholder Collaboration"
        ],
        "SDG": [
            "SDG 3",
            "SDG 9"
        ],
        "SDG_3_target": [
            "3.d"
        ],
        "year_of_publication": 2022,
        "year_of_data": "Not Mentioned",
        "development_stage": "design and prototyping",
        "accessibility": "limited access",
        "platform": "nlp tools and libraries"
    },
    {
        "title": "\"{A}ra{D}ep{S}u: Detecting Depression and Suicidal Ideation in {A}rabic Tweets Using Transformers",
        "country_of_affiliation": [
            "Egypt"
        ],
        "country_of_affiliation_code": [
            "EGY"
        ],
        "affiliation": [
            "Faculty of Engineering",
            "Alexandria University",
            "Egypt"
        ],
        "type_of_funding": [
            "Not Mentioned"
        ],
        "continent_of_funder": [
            "Not Mentioned"
        ],
        "supported_language": [
            "Arabic"
        ],
        "supported_language_code": [
            "ara"
        ],
        "target_african_country": [
            "Egypt"
        ],
        "target_african_country_code": [
            "EGY"
        ],
        "relevance_to_africa": "The study is particularly relevant to Arabic-speaking countries in Africa, such as Egypt. By using social media data to detect mental health issues, the research provides a valuable tool for mental health professionals and public health officials to monitor and address mental health challenges in the region",
        "nlp_keyword": [
            "transformer-based models",
            "marbert",
            "mbert",
            "gigabert",
            "xlm-roberta",
            "arabert",
            "araelectra",
            "arabic bert",
            "arabic albert",
            "aragpt2",
            "arat5",
            "qarib"
        ],
        "nlp_application": "event prediction",
        "evaluation_method": [
            "technical performance"
        ],
        "technical_evaluation_metric": [
            "accuracy",
            "precision",
            "recall",
            "f1 score"
        ],
        "domain_coverage": [
            "general domain"
        ],
        "modality": [
            "text"
        ],
        "target_user": [
            "public health officials and policymakers",
            "researchers and data scientists"
        ],
        "public_health_challenge": "detecting depression and suicidal ideation among Arabic-speaking populations",
        "level_of_engagement_and_impact": [
            "global health discussions with african examples"
        ],
        "primary_EPHF": "ephf 11",
        "secondary_EPHF": [
            "ephf 1",
            "ephf 5"
        ],
        "ethical_considerations_and_data_privacy": [
            "Data Privacy Compliance",
            "Other"
        ],
        "public_health_outcome": "The study demonstrates that using transformer models like MARBERT can effectively detect depression and suicidal ideation in Arabic tweets, potentially leading to earlier interventions and improved mental health outcomes.",
        "public_health_outcome_reason": "",
        "public_health_infrastructure_integration_and_stakeholder_engagement": [
            "Integration with Public Health Systems",
            "Interoperability",
            "Stakeholder Collaboration"
        ],
        "SDG": [
            "SDG 3"
        ],
        "SDG_3_target": [
            "3.4"
        ],
        "year_of_publication": 2022,
        "year_of_data": "2016-2022",
        "development_stage": "design and prototyping",
        "accessibility": "open-sourced",
        "platform": "nlp tools and libraries"
    },
    {
        "title": "Language Patterns and Behaviour of the Peer Supporters in Multilingual Healthcare Conversational Forums",
        "country_of_affiliation": [
            "India",
            "Kenya",
            "United States of America"
        ],
        "country_of_affiliation_code": [
            "IND",
            "KEN",
            "USA"
        ],
        "affiliation": [
            "Microsoft Research India",
            "University of Washington",
            "Microsoft Africa Research Institute",
            "Kenya"
        ],
        "type_of_funding": [
            "Not Mentioned"
        ],
        "continent_of_funder": [
            "Not Mentioned"
        ],
        "supported_language": [
            "English",
            "Swahili"
        ],
        "supported_language_code": [
            "eng",
            "swa"
        ],
        "target_african_country": [
            "Kenya"
        ],
        "target_african_country_code": [
            "KEN"
        ],
        "relevance_to_africa": "The study focuses on Kenyan youth, making it highly relevant to understanding and improving peer support mechanisms in Africa. The findings can inform the development of effective language technologies and interventions tailored to the linguistic diversity and needs of African communities. The emphasis on Kiswahili and Sheng highlights the importance of incorporating local languages and cultural context in health communication and support systems.",
        "nlp_keyword": [
            "sentiment analysis",
            "code-mixing analysis",
            "transformer-based language models",
            "xlm-r",
            "mbert"
        ],
        "nlp_application": "sentiment analysis",
        "evaluation_method": [
            "technical performance",
            "user experience"
        ],
        "technical_evaluation_metric": [
            "f1 score",
            "precision",
            "recall"
        ],
        "domain_coverage": [
            "general domain"
        ],
        "modality": [
            "text"
        ],
        "target_user": [
            "specific equity-seeking groups",
            "healthcare providers",
            "researchers and data scientists"
        ],
        "public_health_challenge": "understanding the language patterns and behaviors of peer supporters for mental health in multilingual healthcare conversational forums",
        "level_of_engagement_and_impact": [
            "direct impact on public health in africa"
        ],
        "primary_EPHF": "ephf 7",
        "secondary_EPHF": [
            "ephf 11",
            "ephf 5",
            "ephf 2"
        ],
        "ethical_considerations_and_data_privacy": [
            "Data Privacy Compliance",
            "Other"
        ],
        "public_health_outcome": "Not Mentioned",
        "public_health_outcome_reason": "The study provides valuable insights into the language patterns and behaviors in peer support forums, which could inform interventions aimed at improving mental and physical health among youth living with HIV",
        "public_health_infrastructure_integration_and_stakeholder_engagement": [
            "Integration with Public Health Systems",
            "Interoperability",
            "Community Involvement",
            "Stakeholder Collaboration"
        ],
        "SDG": [
            "SDG 3",
            "SDG 10"
        ],
        "SDG_3_target": [
            "3.4"
        ],
        "year_of_publication": 2022,
        "year_of_data": "Not Mentioned",
        "development_stage": "design and prototyping",
        "accessibility": "open-sourced",
        "platform": "nlp tools and libraries"
    },
    {
        "title": "{A}r{C}ovid{V}ac: Analyzing {A}rabic Tweets About {COVID}-19 Vaccination",
        "country_of_affiliation": [
            "Qatar",
            "United States of America"
        ],
        "country_of_affiliation_code": [
            "QAT",
            "USA"
        ],
        "affiliation": [
            "Qatar Computing Research Institute (QCRI)",
            "Hamad Bin Khalifa University",
            "University of Pittsburgh"
        ],
        "type_of_funding": [
            "Not Mentioned"
        ],
        "continent_of_funder": [
            "Not Mentioned"
        ],
        "supported_language": [
            "Arabic"
        ],
        "supported_language_code": [
            "ara"
        ],
        "target_african_country": [
            "Egypt"
        ],
        "target_african_country_code": [
            "EGY"
        ],
        "relevance_to_africa": "This study is particularly relevant to Arabic-speaking African countries such as Egypt and Morocco. By analyzing social media discussions on COVID-19 vaccination, the research provides valuable insights into public sentiment, helping policymakers and health organizations to design effective communication strategies and combat misinformation. The findings can inform targeted interventions to improve vaccine uptake and public health outcomes in these regions.",
        "nlp_keyword": [
            "transformer models",
            "crowdsourcing"
        ],
        "nlp_application": "sentiment analysis",
        "evaluation_method": [
            "technical performance"
        ],
        "technical_evaluation_metric": [
            "annotation agreement",
            "accuracy",
            "f1 score"
        ],
        "domain_coverage": [
            "general domain"
        ],
        "modality": [
            "text"
        ],
        "target_user": [
            "public health officials and policymakers",
            "researchers and data scientists"
        ],
        "public_health_challenge": "understanding public perceptions and attitudes towards COVID-19 vaccination among Arabic-speaking populations",
        "level_of_engagement_and_impact": [
            "global health discussions with african examples"
        ],
        "primary_EPHF": "ephf 1",
        "secondary_EPHF": [
            "ephf 7",
            "ephf 2"
        ],
        "ethical_considerations_and_data_privacy": [
            "Data Privacy Compliance"
        ],
        "public_health_outcome": "Not Mentioned",
        "public_health_outcome_reason": "The study provides detailed analysis of public sentiment, misinformation, and trends related to COVID-19 vaccination in the Arab region, which can be used to inform public health campaigns and interventions",
        "public_health_infrastructure_integration_and_stakeholder_engagement": [
            "Stakeholder Collaboration",
            "Interoperability",
            "Integration with Public Health Systems"
        ],
        "SDG": [
            "SDG 3"
        ],
        "SDG_3_target": [
            "3.b",
            "3.3"
        ],
        "year_of_publication": 2022,
        "year_of_data": "2021",
        "development_stage": "design and prototyping",
        "accessibility": "publicly available",
        "platform": "nlp tools and libraries"
    },
    {
        "title": "Detecting Urgency in Multilingual Medical {SMS} in {K}enya",
        "country_of_affiliation": [
            "United States of America",
            "Kenya"
        ],
        "country_of_affiliation_code": [
            "USA",
            "KEN"
        ],
        "affiliation": [
            "University of Washington",
            "Jomo Kenyatta University of Agriculture & Technology"
        ],
        "type_of_funding": [
            "Not Mentioned"
        ],
        "continent_of_funder": [
            "Not Mentioned"
        ],
        "supported_language": [
            "English",
            "Swahili",
            "Luo"
        ],
        "supported_language_code": [
            "eng",
            "swa",
            "luo"
        ],
        "target_african_country": [
            "Kenya"
        ],
        "target_african_country_code": [
            "KEN"
        ],
        "relevance_to_africa": "This study is highly relevant to the African context as it addresses the urgent need for efficient healthcare communication in low-resource settings. By focusing on multilingual SMS messages from pregnant and postpartum women in Kenya, the research aims to improve the responsiveness and efficiency of healthcare workers, ultimately enhancing maternal and child health outcomes in the region.",
        "nlp_keyword": [
            "mbert"
        ],
        "nlp_application": "sentiment analysis",
        "evaluation_method": [
            "technical performance",
            "user experience"
        ],
        "technical_evaluation_metric": [
            "precision",
            "recall",
            "f1 score"
        ],
        "domain_coverage": [
            "clinical domain"
        ],
        "modality": [
            "text"
        ],
        "target_user": [
            "healthcare providers",
            "researchers and data scientists",
            "specific equity-seeking groups"
        ],
        "public_health_challenge": "improving the response to urgent medical needs by detecting the urgency of multilingual medical SMS messages",
        "level_of_engagement_and_impact": [
            "direct impact on public health in africa"
        ],
        "primary_EPHF": "ephf 7",
        "secondary_EPHF": [
            "ephf 9",
            "ephf 10"
        ],
        "ethical_considerations_and_data_privacy": [
            "Ethical Approval",
            "Data Privacy Compliance",
            "Informed Consent",
            "Other"
        ],
        "public_health_outcome": "Not Mentioned",
        "public_health_outcome_reason": "The study evaluates the potential of NLP models to support healthcare workers by efficiently managing and prioritizing urgent messages. ",
        "public_health_infrastructure_integration_and_stakeholder_engagement": [
            "Integration with Public Health Systems",
            "Interoperability",
            "Community Involvement",
            "Stakeholder Collaboration"
        ],
        "SDG": [
            "SDG 3",
            "SDG 8"
        ],
        "SDG_3_target": [
            "3.c",
            "3.1",
            "3.2"
        ],
        "year_of_publication": 2022,
        "year_of_data": "2017-2022",
        "development_stage": "design and prototyping",
        "accessibility": "closed-access",
        "platform": "nlp tools and libraries"
    },
    {
        "title": "A Linguistic Annotation Framework to Study Interactions in Multilingual Healthcare Conversational Forums",
        "country_of_affiliation": [
            "India",
            "Kenya",
            "United States of America"
        ],
        "country_of_affiliation_code": [
            "IND",
            "KEN",
            "USA"
        ],
        "affiliation": [
            "Microsoft Research Labs Microsoft Africa Research Institute (MARI) Paul G. Allen School of Computer Science and Engineering",
            "University of Washington"
        ],
        "type_of_funding": [
            "Not Mentioned"
        ],
        "continent_of_funder": [
            "Not Mentioned"
        ],
        "supported_language": [
            "English",
            "Swahili"
        ],
        "supported_language_code": [
            "eng",
            "swa"
        ],
        "target_african_country": [
            "Kenya"
        ],
        "target_african_country_code": [
            "KEN"
        ],
        "relevance_to_africa": "The research targets WhatsApp groups of Kenyan youth living with HIV, a significant demographic in many African countries where HIV prevalence is high. This focus helps in addressing specific health communication needs.",
        "nlp_keyword": [
            "sentiment analysis",
            "ethnographic analysis",
            "code-mixing annotation"
        ],
        "nlp_application": "sentiment analysis",
        "evaluation_method": [
            "technical performance"
        ],
        "technical_evaluation_metric": [
            "annotation agreement",
            "sentiment tagging",
            "ethnographic analysis"
        ],
        "domain_coverage": [
            "general domain"
        ],
        "modality": [
            "text"
        ],
        "target_user": [
            "researchers and data scientists",
            "healthcare providers",
            "specific equity-seeking groups"
        ],
        "public_health_challenge": "enhancing the understanding of patient-provider and peer-to-peer interactions for mental health  in multilingual healthcare conversational forums ",
        "level_of_engagement_and_impact": [
            "global health discussions with african examples"
        ],
        "primary_EPHF": "ephf 11",
        "secondary_EPHF": [
            "ephf 7",
            "ephf 10",
            "ephf 2"
        ],
        "ethical_considerations_and_data_privacy": [
            "Data Privacy Compliance",
            "Other"
        ],
        "public_health_outcome": "Not Mentioned",
        "public_health_outcome_reason": "The framework provides a method to analyze and improve peer support interactions, which could lead to better health outcomes for the participants in these groups",
        "public_health_infrastructure_integration_and_stakeholder_engagement": [
            "Integration with Public Health Systems",
            "Interoperability",
            "Community Involvement",
            "Stakeholder Collaboration"
        ],
        "SDG": [
            "SDG 3",
            "SDG 10"
        ],
        "SDG_3_target": [
            "3.3"
        ],
        "year_of_publication": 2021,
        "year_of_data": "Not Mentioned",
        "development_stage": "design and prototyping",
        "accessibility": "closed-access",
        "platform": "nlp tools and libraries"
    },
    {
        "title": "Interactive Refinement of Cross-Lingual Word Embeddings",
        "country_of_affiliation": [
            "United States of America"
        ],
        "country_of_affiliation_code": [
            "USA"
        ],
        "affiliation": [
            "Office of the Director of National Intelligence (ODNI)",
            "Intelligence Advanced Research Projects Activity (IARPA)",
            "via the BETTER Program"
        ],
        "type_of_funding": [
            "Government Funding"
        ],
        "continent_of_funder": [
            "North America"
        ],
        "supported_language": [
            "Iloko",
            "Sinhala",
            "Tigrinya",
            "Uighur"
        ],
        "supported_language_code": [
            "ilo",
            "sin",
            "tir",
            "uig"
        ],
        "target_african_country": [
            "Ethiopia",
            "Eritrea"
        ],
        "target_african_country_code": [
            "ETH",
            "ERI"
        ],
        "relevance_to_africa": "The study's focus on Tigrinya demonstrates the application of interactive cross-lingual word embedding refinement in a low-resource language context. ",
        "nlp_keyword": [
            "classifying interactively with multilingual embeddings",
            "bilingual speaker interaction",
            "word2vec",
            "cca",
            "fasttext",
            "rcsls for pre-training embeddings",
            "convolutional neural networkclassification"
        ],
        "nlp_application": "word embedding",
        "evaluation_method": [
            "technical performance"
        ],
        "technical_evaluation_metric": [
            "accuracy"
        ],
        "domain_coverage": [
            "general domain"
        ],
        "modality": [
            "text"
        ],
        "target_user": [
            "public health officials and policymakers",
            "researchers and data scientists"
        ],
        "public_health_challenge": "General health information communication",
        "level_of_engagement_and_impact": [
            "global public health promotion with indirect african impact"
        ],
        "primary_EPHF": "ephf 11",
        "secondary_EPHF": [
            "ephf 1"
        ],
        "ethical_considerations_and_data_privacy": [
            "Data Privacy Compliance",
            "Other"
        ],
        "public_health_outcome": "Not Mentioned",
        "public_health_outcome_reason": "The study shows that the refined embeddings improve classification accuracy for health-related texts, which could lead to better public health monitoring and response in low-resource settings",
        "public_health_infrastructure_integration_and_stakeholder_engagement": [
            "Integration with Public Health Systems",
            "Interoperability",
            "Community Involvement",
            "Stakeholder Collaboration"
        ],
        "SDG": [
            "SDG 3",
            "SDG 9"
        ],
        "SDG_3_target": [
            "3.8"
        ],
        "year_of_publication": 2020,
        "year_of_data": "2020",
        "development_stage": "design and prototyping",
        "accessibility": "publicly available",
        "platform": "nlp tools and libraries"
    },
    {
        "title": "A Language-independent Network to Analyze the Impact of COVID-19 on the World via Sentiment Analysis",
        "country_of_affiliation": [
            "India"
        ],
        "country_of_affiliation_code": [
            "IND"
        ],
        "affiliation": [
            "Delhi Technological University"
        ],
        "type_of_funding": [
            "Not Mentioned"
        ],
        "continent_of_funder": [
            "Not Mentioned"
        ],
        "supported_language": [
            "Hindi",
            "Japanese",
            "Arabic",
            "Spanish",
            "Urdu",
            "English"
        ],
        "supported_language_code": [
            "hin",
            "jpn",
            "ara",
            "spa",
            "urd",
            "eng"
        ],
        "target_african_country": [
            "South Africa"
        ],
        "target_african_country_code": [
            "ZAF"
        ],
        "relevance_to_africa": "It inludes tweet analysis for South Africa",
        "nlp_keyword": [
            "multilevel attention-based conv-bigru network (macbig-net)",
            "sentiment analysis"
        ],
        "nlp_application": "sentiment analysis",
        "evaluation_method": [
            "technical performance"
        ],
        "technical_evaluation_metric": [
            "accuracy",
            "precision",
            "recall",
            "f1 score"
        ],
        "domain_coverage": [
            "general domain"
        ],
        "modality": [
            "text"
        ],
        "target_user": [
            "researchers and data scientists",
            "public health officials and policymakers"
        ],
        "public_health_challenge": "understanding the global impact of COVID-19 by using a language-independent network for sentiment analysis, providing insights into public emotions and responses across different languages and regions.",
        "level_of_engagement_and_impact": [
            "global public health promotion with indirect african impact"
        ],
        "primary_EPHF": "ephf 11",
        "secondary_EPHF": [
            "ephf 1",
            "ephf 2"
        ],
        "ethical_considerations_and_data_privacy": [
            "Data Privacy Compliance",
            "Other"
        ],
        "public_health_outcome": "Not Mentioned",
        "public_health_outcome_reason": "The study provides insights into public sentiment during the pandemic, potentially guiding public health communication strategies,",
        "public_health_infrastructure_integration_and_stakeholder_engagement": [
            "Integration with Public Health Systems",
            "Interoperability",
            "Stakeholder Collaboration"
        ],
        "SDG": [
            "SDG 3",
            "SDG 10"
        ],
        "SDG_3_target": [
            "3.d",
            "3.3"
        ],
        "year_of_publication": 2021,
        "year_of_data": "2020",
        "development_stage": "design and prototyping",
        "accessibility": "publicly available",
        "platform": "nlp tools and libraries"
    },
    {
        "title": "Towards Automating Healthcare Question Answering in a Noisy Multilingual Low-Resource Setting",
        "country_of_affiliation": [
            "South Africa"
        ],
        "country_of_affiliation_code": [
            "ZAF"
        ],
        "affiliation": [
            "Stellenbosch University",
            "Praekelt Foundation",
            "South Africa’s National Department of Health (NDOH)",
            "CSIR Centre for Artificial Intelligence Research"
        ],
        "type_of_funding": [
            "Research Grant"
        ],
        "continent_of_funder": [
            "Africa"
        ],
        "supported_language": [
            "Afrikaans",
            "English",
            "North Ndebele",
            "Northern Sotho",
            "Sotho",
            "Swati",
            "Tsonga",
            "Tswana",
            "Venda",
            "Xhosa",
            "Zulu"
        ],
        "supported_language_code": [
            "afr",
            "eng",
            "nde",
            "nso",
            "sot",
            "ssw",
            "tso",
            "tsn",
            "ven",
            "xho",
            "zul"
        ],
        "target_african_country": [
            "South Africa"
        ],
        "target_african_country_code": [
            "ZAF"
        ],
        "relevance_to_africa": "The study focuses on South Africa and includes all 11 official languages, many of which are low-resource",
        "nlp_keyword": [
            "cross-lingual word embeddings",
            "long short-term memory networks",
            "k-nearest neighbors",
            "locality-sensitive hashing",
            "multinomial naive bayes"
        ],
        "nlp_application": "question answering",
        "evaluation_method": [
            "technical performance"
        ],
        "technical_evaluation_metric": [
            "accuracy",
            "recall@5"
        ],
        "domain_coverage": [
            "general domain"
        ],
        "modality": [
            "text"
        ],
        "target_user": [
            "healthcare providers",
            "researchers and data scientists",
            "general public"
        ],
        "public_health_challenge": " improving access to reliable healthcare information",
        "level_of_engagement_and_impact": [
            "direct impact on public health in africa"
        ],
        "primary_EPHF": "ephf 10",
        "secondary_EPHF": [
            "ephf 11"
        ],
        "ethical_considerations_and_data_privacy": [
            "Ethical Approval",
            "Data Privacy Compliance",
            "Other"
        ],
        "public_health_outcome": "The study demonstrates the potential to improve response times in the MomConnect platform by automating the question-answering process. The proposed system achieved a test accuracy of 62.13% and a recall@5 of 89.56%, indicating its effectiveness in a semi-automated environment.",
        "public_health_outcome_reason": "",
        "public_health_infrastructure_integration_and_stakeholder_engagement": [
            "Integration with Public Health Systems",
            "Interoperability",
            "Stakeholder Collaboration",
            "Community Involvement"
        ],
        "SDG": [
            "SDG 3",
            "SDG 9",
            "SDG 10"
        ],
        "SDG_3_target": [
            "3.8"
        ],
        "year_of_publication": 2019,
        "year_of_data": "2018",
        "development_stage": "design and prototyping",
        "accessibility": "closed-access",
        "platform": "nlp tools and libraries,datasets"
    },
    {
        "title": "Evaluation of a {R}unyankore grammar engine for healthcare messages",
        "country_of_affiliation": [
            "South Africa"
        ],
        "country_of_affiliation_code": [
            "ZAF"
        ],
        "affiliation": [
            "Department of Computer Science",
            "University of Cape Town Funder: Hasso Plattner Institute (HPI) Research School in CS4A at UCT",
            "National Research Foundation of South Africa"
        ],
        "type_of_funding": [
            "Government Funding"
        ],
        "continent_of_funder": [
            "Africa"
        ],
        "supported_language": [
            "Nyankole"
        ],
        "supported_language_code": [
            "nyn"
        ],
        "target_african_country": [
            "Uganda"
        ],
        "target_african_country_code": [
            "UGA"
        ],
        "relevance_to_africa": "The grammar engine specifically targets Runyankore, a Bantu language spoken in Uganda, addressing the need for healthcare information in indigenous languages.",
        "nlp_keyword": [
            "natural language generation",
            "grammar engine technique",
            "cardinality constraints",
            "phonological conditioning"
        ],
        "nlp_application": "syntax parsing",
        "evaluation_method": [
            "technical performance",
            "user experience"
        ],
        "technical_evaluation_metric": [
            "accuracy"
        ],
        "domain_coverage": [
            "general domain"
        ],
        "modality": [
            "text"
        ],
        "target_user": [
            "general public",
            "healthcare providers",
            "researchers and data scientists"
        ],
        "public_health_challenge": "improving communication and comprehension of healthcare messages ",
        "level_of_engagement_and_impact": [
            "direct impact on public health in africa"
        ],
        "primary_EPHF": "ephf 10",
        "secondary_EPHF": [
            "ephf 11"
        ],
        "ethical_considerations_and_data_privacy": [
            "Other"
        ],
        "public_health_outcome": "The study found that most of the generated healthcare messages were regarded as grammatically correct and understandable by native Runyankore speakers, indicating that the grammar engine could effectively improve communication in healthcare settings.",
        "public_health_outcome_reason": "",
        "public_health_infrastructure_integration_and_stakeholder_engagement": [
            "Integration with Public Health Systems",
            "Interoperability",
            "Community Involvement",
            "Stakeholder Collaboration"
        ],
        "SDG": [
            "SDG 3",
            "SDG 9"
        ],
        "SDG_3_target": [
            "3.8"
        ],
        "year_of_publication": 2017,
        "year_of_data": "Not Mentioned",
        "development_stage": "design and prototyping",
        "accessibility": "publicly available",
        "platform": "nlp tools and libraries"
    },
    {
        "title": "Semantics of body parts in {A}frican {W}ord{N}et: a case of {N}orthern {S}otho",
        "country_of_affiliation": [
            "South Africa"
        ],
        "country_of_affiliation_code": [
            "ZAF"
        ],
        "affiliation": [
            "University of South Africa (UNISA)",
            "Internal university research funding"
        ],
        "type_of_funding": [
            "Not Mentioned"
        ],
        "continent_of_funder": [
            "Not Mentioned"
        ],
        "supported_language": [
            "Northern Sotho"
        ],
        "supported_language_code": [
            "nso"
        ],
        "target_african_country": [
            "South Africa"
        ],
        "target_african_country_code": [
            "ZAF"
        ],
        "relevance_to_africa": "The focus on Northern Sotho addresses the linguistic needs of speakers in South Africa, enhancing the representation of this language in digital linguistic resources.",
        "nlp_keyword": [
            "african wordnet",
            "lexicalisation techniques",
            "semantic relations"
        ],
        "nlp_application": "lexical processing",
        "evaluation_method": [
            "technical performance"
        ],
        "technical_evaluation_metric": [
            "accuracy",
            "linguistic validity"
        ],
        "domain_coverage": [
            "general domain"
        ],
        "modality": [
            "text"
        ],
        "target_user": [
            "researchers and data scientists",
            "general public",
            "public health officials and policymakers"
        ],
        "public_health_challenge": "enhancing the understanding and accurate communication of healthcare information ",
        "level_of_engagement_and_impact": [
            "direct impact on public health in africa"
        ],
        "primary_EPHF": "ephf 11",
        "secondary_EPHF": [
            "ephf 10"
        ],
        "ethical_considerations_and_data_privacy": [
            "Other"
        ],
        "public_health_outcome": "Not Mentioned",
        "public_health_outcome_reason": "The study enhances the linguistic resources available for Northern Sotho, which could improve healthcare communication in the language",
        "public_health_infrastructure_integration_and_stakeholder_engagement": [
            "Stakeholder Collaboration",
            "Interoperability",
            "Integration with Public Health Systems",
            "Community Involvement"
        ],
        "SDG": [
            "SDG 3",
            "SDG 4"
        ],
        "SDG_3_target": [
            "3.8"
        ],
        "year_of_publication": 2016,
        "year_of_data": "Not Mentioned",
        "development_stage": "design and prototyping",
        "accessibility": "publicly available",
        "platform": "nlp tools and libraries"
    },
    {
        "title": "People's perceptions on COVID-19 vaccination: an analysis of twitter discourse from four countries",
        "country_of_affiliation": [
            "India",
            "United States of America",
            "Saudi Arabia",
            "Lebanon"
        ],
        "country_of_affiliation_code": [
            "IND",
            "USA",
            "SAU",
            "LBN"
        ],
        "affiliation": [
            "Thapar Institute of Engineering and Technology",
            "Tata Institute of Social Sciences",
            "University of Petroleum and Energy Studies",
            "King Abdulaziz University",
            "Lebanese American University",
            "RIMT University",
            "Central University of Kerala"
        ],
        "type_of_funding": [
            "Not Mentioned"
        ],
        "continent_of_funder": [
            "Not Mentioned"
        ],
        "supported_language": [
            "English"
        ],
        "supported_language_code": [
            "eng"
        ],
        "target_african_country": [
            "South Africa"
        ],
        "target_african_country_code": [
            "ZAF"
        ],
        "relevance_to_africa": "The study helps identify public concerns and reactions to COVID-19 vaccination in South Africa, providing insights for better health communication strategies.",
        "nlp_keyword": [
            "sentiment analysis",
            "roberta",
            "web scraping",
            "regex"
        ],
        "nlp_application": "sentiment analysis",
        "evaluation_method": [
            "technical performance"
        ],
        "technical_evaluation_metric": [
            "accuracy",
            "precision",
            "krippendorff’s alpha"
        ],
        "domain_coverage": [
            "general domain"
        ],
        "modality": [
            "text"
        ],
        "target_user": [
            "public health officials and policymakers",
            "researchers and data scientists"
        ],
        "public_health_challenge": "understanding people's perceptions and attitudes towards COVID-19 vaccination ",
        "level_of_engagement_and_impact": [
            "global health discussions with african examples"
        ],
        "primary_EPHF": "ephf 1",
        "secondary_EPHF": [
            "ephf 7",
            "ephf 2"
        ],
        "ethical_considerations_and_data_privacy": [
            "Data Privacy Compliance",
            "Other"
        ],
        "public_health_outcome": "The study highlights the differences in vaccine perceptions across countries, identifying common themes such as vaccine safety, efficacy, and equity, which can guide public health interventions.",
        "public_health_outcome_reason": "",
        "public_health_infrastructure_integration_and_stakeholder_engagement": [
            "Integration with Public Health Systems",
            "Stakeholder Collaboration",
            "Interoperability"
        ],
        "SDG": [
            "SDG 3"
        ],
        "SDG_3_target": [
            "3.b",
            "3.3"
        ],
        "year_of_publication": 2023,
        "year_of_data": "2020-2022",
        "development_stage": "design and prototyping",
        "accessibility": "publicly available",
        "platform": "nlp tools and libraries"
    },
    {
        "title": "Health Chatbots in Africa: Scoping Review",
        "country_of_affiliation": [
            "South Africa"
        ],
        "country_of_affiliation_code": [
            "ZAF"
        ],
        "affiliation": [
            "University of Johannesburg"
        ],
        "type_of_funding": [
            "Government Funding"
        ],
        "continent_of_funder": [
            "Europe"
        ],
        "supported_language": [
            "English",
            "French",
            "Arabic",
            "Central Atlas Tamazight",
            "Igbo",
            "Yoruba",
            "Hausa"
        ],
        "supported_language_code": [
            "eng",
            "fra",
            "ara",
            "tzm",
            "ibo",
            "yor",
            "hau"
        ],
        "target_african_country": [
            "Nigeria",
            "South Africa",
            "Tunisia",
            "Kenya"
        ],
        "target_african_country_code": [
            "NGA",
            "ZAF",
            "TUN",
            "KEN"
        ],
        "relevance_to_africa": "Chatbots reviewed provide tailored health education and information in African local languages, enhancing the reach and effectiveness of public health campaigns",
        "nlp_keyword": [
            "chatbots"
        ],
        "nlp_application": "conversational assistant",
        "evaluation_method": [
            "technical performance",
            "health research measure"
        ],
        "technical_evaluation_metric": [
            "user satisfaction",
            "user engagement"
        ],
        "domain_coverage": [
            "general domain"
        ],
        "modality": [
            "text"
        ],
        "target_user": [
            "general public",
            "healthcare providers",
            "public health officials and policymakers"
        ],
        "public_health_challenge": "assessing the effectiveness and potential of health chatbots in improving healthcare delivery in Africa",
        "level_of_engagement_and_impact": [
            "direct impact on public health in africa"
        ],
        "primary_EPHF": "ephf 7",
        "secondary_EPHF": [
            "ephf 10"
        ],
        "ethical_considerations_and_data_privacy": [
            "Data Privacy Compliance",
            "Informed Consent",
            "Other"
        ],
        "public_health_outcome": "The review finds that while chatbots have potential benefits, there is insufficient high-quality data to conclusively determine their effectiveness in improving health outcomes in Africa. However, existing studies suggest positive impacts in specific areas such as HIV prevention and maternal health.",
        "public_health_outcome_reason": "",
        "public_health_infrastructure_integration_and_stakeholder_engagement": [
            "Integration with Public Health Systems",
            "Interoperability",
            "Community Involvement",
            "Stakeholder Collaboration"
        ],
        "SDG": [
            "SDG 3"
        ],
        "SDG_3_target": [
            "3.8"
        ],
        "year_of_publication": 2023,
        "year_of_data": "2017-2022",
        "development_stage": "not applicable",
        "accessibility": "accessibility irrelevant",
        "platform": "not applicable"
    },
    {
        "title": "Artificial Intelligence and Machine Learning for HIV Prevention: Emerging Approaches to Ending the Epidemic",
        "country_of_affiliation": [
            "United States of America"
        ],
        "country_of_affiliation_code": [
            "USA"
        ],
        "affiliation": [
            "National Institute of Allergy and Infectious Diseases President’s Emergency Plan for AIDS Relief (PEPFAR)"
        ],
        "type_of_funding": [
            "Government Funding"
        ],
        "continent_of_funder": [
            "North America"
        ],
        "supported_language": [
            "English"
        ],
        "supported_language_code": [
            "eng"
        ],
        "target_african_country": [
            "Kenya",
            "Uganda"
        ],
        "target_african_country_code": [
            "KEN",
            "UGA"
        ],
        "relevance_to_africa": "The insights from the paper highlight the potential of AI and machine learning to enhance HIV prevention efforts in Eastern Africa",
        "nlp_keyword": [
            "artificial neural networks",
            "ensemble methods"
        ],
        "nlp_application": "conversational assistant",
        "evaluation_method": [
            "technical performance"
        ],
        "technical_evaluation_metric": [
            "auc",
            "predictive performance"
        ],
        "domain_coverage": [
            "clinical domain"
        ],
        "modality": [
            "text"
        ],
        "target_user": [
            "healthcare providers",
            "public health officials and policymakers",
            "researchers and data scientists"
        ],
        "public_health_challenge": "developing innovative approaches for HIV prevention, aiming to end the epidemic by enhancing detection, intervention, and treatment strategies",
        "level_of_engagement_and_impact": [
            "global public health promotion with indirect african impact"
        ],
        "primary_EPHF": "ephf 6",
        "secondary_EPHF": [
            "ephf 9",
            "ephf 11"
        ],
        "ethical_considerations_and_data_privacy": [
            "Ethical Approval",
            "Data Privacy Compliance",
            "Other"
        ],
        "public_health_outcome": "Not Mentioned",
        "public_health_outcome_reason": "The review highlights several AI applications that show promise in improving HIV prevention outcomes, particularly in identifying high-risk individuals and optimizing PrEP delivery. However, it notes that more research is needed to fully understand the impact of these tools on public health outcomes.",
        "public_health_infrastructure_integration_and_stakeholder_engagement": [
            "Integration with Public Health Systems",
            "Interoperability",
            "Community Involvement",
            "Stakeholder Collaboration"
        ],
        "SDG": [
            "SDG 3",
            "SDG 10"
        ],
        "SDG_3_target": [
            "3.3"
        ],
        "year_of_publication": 2020,
        "year_of_data": "Not Mentioned",
        "development_stage": "not applicable",
        "accessibility": "accessibility irrelevant",
        "platform": "not applicable"
    },
    {
        "title": "Preliminary reliability of South African adaptation and Northern Sotho translation of the Modified Checklist for Autism in Toddlers, Revised with Follow-Up",
        "country_of_affiliation": [
            "South Africa"
        ],
        "country_of_affiliation_code": [
            "ZAF"
        ],
        "affiliation": [
            "University of Pretoria Organization for Autism Research (2020G11)"
        ],
        "type_of_funding": [
            "NGO Funding"
        ],
        "continent_of_funder": [
            "North America"
        ],
        "supported_language": [
            "English",
            "Northern Sotho"
        ],
        "supported_language_code": [
            "eng",
            "nso"
        ],
        "target_african_country": [
            "South Africa"
        ],
        "target_african_country_code": [
            "ZAF"
        ],
        "relevance_to_africa": "The translation and adaptation of the M-CHAT-R/F into Northern Sotho address the linguistic needs of Northern Sotho-speaking communities in South Africa, ensuring culturally appropriate screening.",
        "nlp_keyword": [
            "machine translation"
        ],
        "nlp_application": "machine translation",
        "evaluation_method": [
            "technical performance"
        ],
        "technical_evaluation_metric": [
            "annotation agreement"
        ],
        "domain_coverage": [
            "general domain"
        ],
        "modality": [
            "text"
        ],
        "target_user": [
            "healthcare providers",
            "public health officials and policymakers",
            "researchers and data scientists",
            "general public"
        ],
        "public_health_challenge": "improving the early detection and diagnosis of autism in South Africa",
        "level_of_engagement_and_impact": [
            "systems or analyses developed with african data"
        ],
        "primary_EPHF": "ephf 10",
        "secondary_EPHF": [
            "ephf 11"
        ],
        "ethical_considerations_and_data_privacy": [
            "Ethical Approval",
            "Data Privacy Compliance",
            "Informed Consent",
            "Other"
        ],
        "public_health_outcome": "The study's preliminary findings suggest that the adapted tools are reliable and feasible for use in South Africa, which could lead to improved early detection and intervention for autism in Northern Sotho-speaking children.",
        "public_health_outcome_reason": "",
        "public_health_infrastructure_integration_and_stakeholder_engagement": [
            "Integration with Public Health Systems",
            "Interoperability",
            "Community Involvement",
            "Stakeholder Collaboration"
        ],
        "SDG": [
            "SDG 3",
            "SDG 4"
        ],
        "SDG_3_target": [
            "3.2"
        ],
        "year_of_publication": 2021,
        "year_of_data": "2019-2020",
        "development_stage": "design and prototyping",
        "accessibility": "limited access",
        "platform": "nlp tools and libraries"
    },
    {
        "title": "Social, Behavioral, and Cultural factors of HIV in Malawi: Semi-Automated Systematic Review",
        "country_of_affiliation": [
            "Switzerland",
            "Italy"
        ],
        "country_of_affiliation_code": [
            "CHE",
            "ITA"
        ],
        "affiliation": [
            "University of Geneva",
            "Scuola Superiore Sant'Anna",
            "University of Bern Swiss National Foundation (SNF)"
        ],
        "type_of_funding": [
            "Research Grant",
            "NGO Funding"
        ],
        "continent_of_funder": [
            "Europe"
        ],
        "supported_language": [
            "English"
        ],
        "supported_language_code": [
            "eng"
        ],
        "target_african_country": [
            "Malawi"
        ],
        "target_african_country_code": [
            "MWI"
        ],
        "relevance_to_africa": "The study focuses on Malawi, providing insights specific to the region's sociocultural context.",
        "nlp_keyword": [
            "hiv risk factors",
            "social determinants of health",
            "cultural influences on health"
        ],
        "nlp_application": "thematic analysis",
        "evaluation_method": [
            "technical performance"
        ],
        "technical_evaluation_metric": [
            "frequency"
        ],
        "domain_coverage": [
            "general domain"
        ],
        "modality": [
            "text"
        ],
        "target_user": [
            "public health officials and policymakers",
            "researchers and data scientists",
            "general public"
        ],
        "public_health_challenge": "understanding the social, behavioral, and cultural factors influencing HIV prevalence and transmission in Malawi",
        "level_of_engagement_and_impact": [
            "systems or analyses developed with african data"
        ],
        "primary_EPHF": "ephf 11",
        "secondary_EPHF": [
            "ephf 7"
        ],
        "ethical_considerations_and_data_privacy": [
            "Other"
        ],
        "public_health_outcome": "Not Mentioned",
        "public_health_outcome_reason": "The review identifies several sociobehavioral factors that contribute to HIV risk in Malawi, which could inform targeted interventions to reduce HIV incidence",
        "public_health_infrastructure_integration_and_stakeholder_engagement": [
            "Integration with Public Health Systems",
            "Interoperability",
            "Stakeholder Collaboration"
        ],
        "SDG": [
            "SDG 3",
            "SDG 5"
        ],
        "SDG_3_target": [
            "3.3"
        ],
        "year_of_publication": 2020,
        "year_of_data": "1987-2019",
        "development_stage": "not applicable",
        "accessibility": "accessibility irrelevant",
        "platform": "not applicable"
    },
    {
        "title": "Real-Time Infoveillance of Moroccan Social Media Users' Sentiments towards the COVID-19 Pandemic and Its Management",
        "country_of_affiliation": [
            "Morocco"
        ],
        "country_of_affiliation_code": [
            "MAR"
        ],
        "affiliation": [
            "International University of Rabat",
            "Mohammed V University in Rabat",
            "University Ibn Tofail",
            "Centre National de la Recherche Scientifique et Technique (CNRST)"
        ],
        "type_of_funding": [
            "Government Funding"
        ],
        "continent_of_funder": [
            "Africa"
        ],
        "supported_language": [
            "Arabic"
        ],
        "supported_language_code": [
            "ara"
        ],
        "target_african_country": [
            "Morocco"
        ],
        "target_african_country_code": [
            "MAR"
        ],
        "relevance_to_africa": "The study provides valuable insights into the emotional responses of Moroccan social media users, helping tailor public health communication strategies.",
        "nlp_keyword": [
            "universal language model (what is this?)",
            "sentiment analysis",
            "web scraping",
            "transfer learning"
        ],
        "nlp_application": "sentiment analysis",
        "evaluation_method": [
            "technical performance"
        ],
        "technical_evaluation_metric": [
            "accuracy",
            "multinomialnb",
            "logistic regression",
            "svm",
            "md-ulm"
        ],
        "domain_coverage": [
            "general domain"
        ],
        "modality": [
            "text"
        ],
        "target_user": [
            "public health officials and policymakers",
            "researchers and data scientists"
        ],
        "public_health_challenge": "monitoring and understanding real-time sentiments of Moroccan social media users towards the COVID-19 pandemic and its management, to inform responsive public health strategies and improve crisis communicati",
        "level_of_engagement_and_impact": [
            "systems or analyses developed with african data"
        ],
        "primary_EPHF": "ephf 1",
        "secondary_EPHF": [
            "ephf 7",
            "ephf 5"
        ],
        "ethical_considerations_and_data_privacy": [
            "Data Privacy Compliance",
            "Other"
        ],
        "public_health_outcome": "Not Mentioned",
        "public_health_outcome_reason": " The study provides valuable insights into public sentiment, which could influence the effectiveness of public health messaging and interventions during the pandemic",
        "public_health_infrastructure_integration_and_stakeholder_engagement": [
            "Integration with Public Health Systems",
            "Interoperability",
            "Community Involvement",
            "Stakeholder Collaboration"
        ],
        "SDG": [
            "SDG 3"
        ],
        "SDG_3_target": [
            "3.d",
            "3.3"
        ],
        "year_of_publication": 2021,
        "year_of_data": "2020",
        "development_stage": "design and prototyping",
        "accessibility": "publicly available",
        "platform": "web-based applications"
    },
    {
        "title": "The Promise of Clinical Decision Support Systems Targetting Low-Resource Settings",
        "country_of_affiliation": [
            "United Kingdom"
        ],
        "country_of_affiliation_code": [
            "GBR"
        ],
        "affiliation": [
            "University of Oxford",
            "and other collaborating institutions; Various funding bodies",
            "including national and international research grants"
        ],
        "type_of_funding": [
            "Not Mentioned"
        ],
        "continent_of_funder": [
            "Not Mentioned"
        ],
        "supported_language": [
            "English"
        ],
        "supported_language_code": [
            "eng"
        ],
        "target_african_country": [
            "South Africa",
            "Rwanda",
            "Zimbabwe"
        ],
        "target_african_country_code": [
            "ZAF",
            "RWA",
            "ZWE"
        ],
        "relevance_to_africa": "There was some analysis on various African countries",
        "nlp_keyword": [
            "decision tree",
            "logistic regression",
            "rule-based algorithms",
            "neural networks"
        ],
        "nlp_application": "conversational assistant",
        "evaluation_method": [
            "technical performance",
            "health research measure"
        ],
        "technical_evaluation_metric": [
            "auc",
            "user satisfaction"
        ],
        "domain_coverage": [
            "general domain"
        ],
        "modality": [
            "text"
        ],
        "target_user": [
            "healthcare providers",
            "public health officials and policymakers",
            "researchers and data scientists"
        ],
        "public_health_challenge": "enhancing healthcare delivery in low-resource settings by exploring the potential of clinical decision support systems to improve diagnostic accuracy, treatment outcomes, and overall patient care.",
        "level_of_engagement_and_impact": [
            "global public health promotion with indirect african impact"
        ],
        "primary_EPHF": "ephf 10",
        "secondary_EPHF": [
            "ephf 11",
            "ephf 9"
        ],
        "ethical_considerations_and_data_privacy": [
            "Other"
        ],
        "public_health_outcome": "The paper reviews several studies that demonstrate the potential of CDSSs to improve healthcare outcomes in low-resource settings, including better diagnosis, treatment planning, and management of diseases like tuberculosis, HIV, and maternal health issues. However, it notes the need for further research to fully evaluate these impacts.",
        "public_health_outcome_reason": "",
        "public_health_infrastructure_integration_and_stakeholder_engagement": [
            "Integration with Public Health Systems",
            "Interoperability",
            "Stakeholder Collaboration"
        ],
        "SDG": [
            "SDG 3",
            "SDG 9",
            "SDG 10",
            "SDG 8"
        ],
        "SDG_3_target": [
            "3.d",
            "3.c"
        ],
        "year_of_publication": 2020,
        "year_of_data": "Not Mentioned",
        "development_stage": "design and prototyping",
        "accessibility": "limited access",
        "platform": "web-based applications"
    },
    {
        "title": "Forecasting influenza-like illness trends in Cameroon using Google Search Data",
        "country_of_affiliation": [
            "Cameroon"
        ],
        "country_of_affiliation_code": [
            "CMR"
        ],
        "affiliation": [
            "Boston University",
            "Ministry of Health (Cameroon)",
            "Texas A&M University",
            "National Institutes of Health (NIH)",
            "Texas A&M University faculty startup funding"
        ],
        "type_of_funding": [
            "Government Funding"
        ],
        "continent_of_funder": [
            "North America"
        ],
        "supported_language": [
            "English",
            "French"
        ],
        "supported_language_code": [
            "eng",
            "fra"
        ],
        "target_african_country": [
            "Cameroon"
        ],
        "target_african_country_code": [
            "CMR"
        ],
        "relevance_to_africa": "By focusing on search terms relevant to the Cameroonian context, such as natural remedies and prevalent diseases like malaria and HIV, the study offers culturally and contextually appropriate insights for public health interventions.",
        "nlp_keyword": [
            "text mining",
            "random forest regression",
            "support vector machines regression",
            "multivariable linear regression",
            "arima models"
        ],
        "nlp_application": "event prediction",
        "evaluation_method": [
            "technical performance"
        ],
        "technical_evaluation_metric": [
            "r-squared (r²)",
            "svm",
            "rf",
            "arima",
            "rmse:"
        ],
        "domain_coverage": [
            "general domain"
        ],
        "modality": [
            "text"
        ],
        "target_user": [
            "public health officials and policymakers",
            "researchers and data scientists"
        ],
        "public_health_challenge": "predicting and monitoring influenza-like illness trends in Cameroon ",
        "level_of_engagement_and_impact": [
            "systems or analyses developed with african data"
        ],
        "primary_EPHF": "ephf 1",
        "secondary_EPHF": [
            "ephf 6"
        ],
        "ethical_considerations_and_data_privacy": [
            "Data Privacy Compliance",
            "Informed Consent",
            "Other"
        ],
        "public_health_outcome": "The study demonstrates the potential of digital data to improve the timeliness and accuracy of ILI surveillance, which can lead to better public health outcomes.",
        "public_health_outcome_reason": "",
        "public_health_infrastructure_integration_and_stakeholder_engagement": [
            "Integration with Public Health Systems",
            "Interoperability",
            "Stakeholder Collaboration"
        ],
        "SDG": [
            "SDG 3"
        ],
        "SDG_3_target": [
            "3.d"
        ],
        "year_of_publication": 2021,
        "year_of_data": "2012-2018",
        "development_stage": "design and prototyping",
        "accessibility": "publicly available",
        "platform": "nlp tools and libraries"
    },
    {
        "title": "Detection of Hate Speech in COVID-19-Related Tweets in the Arab Region: Deep Learning and Topic Modeling Approach",
        "country_of_affiliation": [
            "Saudi Arabia"
        ],
        "country_of_affiliation_code": [
            "SAU"
        ],
        "affiliation": [
            "King Saud University"
        ],
        "type_of_funding": [
            "Government Funding"
        ],
        "continent_of_funder": [
            "Asia"
        ],
        "supported_language": [
            "Arabic"
        ],
        "supported_language_code": [
            "ara"
        ],
        "target_african_country": [
            "Egypt"
        ],
        "target_african_country_code": [
            "EGY"
        ],
        "relevance_to_africa": "The findings from the study are highly relevant to Egypt as part of the Arab region, where Arabic is the primary language used in social media communications",
        "nlp_keyword": [
            "convolutional neural network",
            "hate speech detection",
            "non-negative matrix factorization"
        ],
        "nlp_application": "hate speech detection,topic modeling",
        "evaluation_method": [
            "technical performance"
        ],
        "technical_evaluation_metric": [
            "accuracy",
            "f1 score"
        ],
        "domain_coverage": [
            "general domain"
        ],
        "modality": [
            "text"
        ],
        "target_user": [
            "researchers and data scientists",
            "public health officials and policymakers"
        ],
        "public_health_challenge": "identifying and mitigating hate speech in COVID-19-related tweets in the Arab region",
        "level_of_engagement_and_impact": [
            "global health discussions with african examples"
        ],
        "primary_EPHF": "ephf 1",
        "secondary_EPHF": [
            "ephf 7",
            "ephf 2"
        ],
        "ethical_considerations_and_data_privacy": [
            "Data Privacy Compliance",
            "Other"
        ],
        "public_health_outcome": "Not Mentioned",
        "public_health_outcome_reason": "The study provides insights into the nature and prevalence of hate speech related to COVID-19, which can inform interventions aimed at promoting healthier communication environments",
        "public_health_infrastructure_integration_and_stakeholder_engagement": [
            "Integration with Public Health Systems",
            "Interoperability",
            "Stakeholder Collaboration"
        ],
        "SDG": [
            "SDG 3",
            "SDG 16"
        ],
        "SDG_3_target": [
            "3.d",
            "3.3"
        ],
        "year_of_publication": 2020,
        "year_of_data": "2020",
        "development_stage": "design and prototyping",
        "accessibility": "limited access",
        "platform": "nlp tools and libraries"
    },
    {
        "title": "Chatbots for HIV Prevention and Care: a Narrative Review",
        "country_of_affiliation": [
            "South Africa",
            "United States of America"
        ],
        "country_of_affiliation_code": [
            "ZAF",
            "USA"
        ],
        "affiliation": [
            "Human Sciences Research Council",
            "University of California"
        ],
        "type_of_funding": [
            "Not Mentioned"
        ],
        "continent_of_funder": [
            "Not Mentioned"
        ],
        "supported_language": [
            "English"
        ],
        "supported_language_code": [
            "eng"
        ],
        "target_african_country": [
            "South Africa"
        ],
        "target_african_country_code": [
            "ZAF"
        ],
        "relevance_to_africa": "The findings from this narrative review are highly relevant to Egypt, a country where HIV prevention and care are crucial public health priorities",
        "nlp_keyword": [
            "dialogue systems",
            "large language models",
            "rule-based chatbots"
        ],
        "nlp_application": "conversational assistant",
        "evaluation_method": [
            "technical performance",
            "user experience"
        ],
        "technical_evaluation_metric": [
            "accuracy",
            "user engagement"
        ],
        "domain_coverage": [
            "general domain",
            "biomedical domain"
        ],
        "modality": [
            "text"
        ],
        "target_user": [
            "specific equity-seeking groups",
            "general public",
            "researchers and data scientists"
        ],
        "public_health_challenge": "evaluating the effectiveness of chatbots in enhancing HIV prevention and care",
        "level_of_engagement_and_impact": [
            "global public health promotion with indirect african impact"
        ],
        "primary_EPHF": "ephf 7",
        "secondary_EPHF": [
            "ephf 10",
            "ephf 2"
        ],
        "ethical_considerations_and_data_privacy": [
            "Data Privacy Compliance",
            "Other"
        ],
        "public_health_outcome": "Not Mentioned",
        "public_health_outcome_reason": "The review discusses the potential of chatbots to improve HIV prevention and care outcomes, particularly by increasing engagement with high-risk populations and reducing stigma",
        "public_health_infrastructure_integration_and_stakeholder_engagement": [
            "Stakeholder Collaboration",
            "Community Involvement",
            "Interoperability",
            "Integration with Public Health Systems"
        ],
        "SDG": [
            "SDG 3"
        ],
        "SDG_3_target": [
            "3.3"
        ],
        "year_of_publication": 2023,
        "year_of_data": "2023",
        "development_stage": "not applicable",
        "accessibility": "accessibility irrelevant",
        "platform": "not applicable"
    },
    {
        "title": "Using text mining techniques to extract prostate cancer predictive information (Gleason score) from semi-structured narrative laboratory reports in the Gauteng province, South Africa",
        "country_of_affiliation": [
            "South Africa"
        ],
        "country_of_affiliation_code": [
            "ZAF"
        ],
        "affiliation": [
            "University of Witwatersrand and National Health Laboratory Service (NHLS)"
        ],
        "type_of_funding": [
            "Not Mentioned"
        ],
        "continent_of_funder": [
            "Not Mentioned"
        ],
        "supported_language": [
            "English"
        ],
        "supported_language_code": [
            "eng"
        ],
        "target_african_country": [
            "South Africa"
        ],
        "target_african_country_code": [
            "ZAF"
        ],
        "relevance_to_africa": "Focuses on SA",
        "nlp_keyword": [
            "text mining",
            "tokenization",
            "regular expressions"
        ],
        "nlp_application": "information extraction",
        "evaluation_method": [
            "technical performance"
        ],
        "technical_evaluation_metric": [
            "precision",
            "recall",
            "f1-score"
        ],
        "domain_coverage": [
            "biomedical domain",
            "clinical domain"
        ],
        "modality": [
            "text"
        ],
        "target_user": [
            "healthcare providers",
            "researchers and data scientists",
            "public health officials and policymakers"
        ],
        "public_health_challenge": "improving the accuracy and efficiency of extracting predictive information for prostate cancer, specifically the Gleason score, from semi-structured narrative laboratory reports ",
        "level_of_engagement_and_impact": [
            "systems or analyses developed with african data"
        ],
        "primary_EPHF": "ephf 11",
        "secondary_EPHF": [
            "ephf 10",
            "ephf 5"
        ],
        "ethical_considerations_and_data_privacy": [
            "Ethical Approval",
            "Data Privacy Compliance",
            "Other"
        ],
        "public_health_outcome": "Not Mentioned",
        "public_health_outcome_reason": "The study demonstrates the potential of the text mining algorithm to enhance the accuracy and efficiency of prostate cancer diagnosis by automating the extraction of the Gleason score, which is critical for treatment planning. ",
        "public_health_infrastructure_integration_and_stakeholder_engagement": [
            "Stakeholder Collaboration",
            "Interoperability",
            "Integration with Public Health Systems"
        ],
        "SDG": [
            "SDG 3"
        ],
        "SDG_3_target": [
            "3.4"
        ],
        "year_of_publication": 2021,
        "year_of_data": "2006-2016",
        "development_stage": "design and prototyping",
        "accessibility": "open-sourced",
        "platform": "nlp tools and libraries"
    },
    {
        "title": "The Feasibility and Acceptability of an mHealth Conversational Agent Designed to Support HIV Self-testing in South Africa: Cross-sectional Study",
        "country_of_affiliation": [
            "South Africa",
            "United States of America",
            "Belgium"
        ],
        "country_of_affiliation_code": [
            "ZAF",
            "USA",
            "BEL"
        ],
        "affiliation": [
            "Centre for Community Based Research",
            "Human Sciences Research Council",
            "Institute of Tropical Medicine Antwerp",
            "Antwerp",
            "Belgium; Ghent University",
            "Ghent",
            "Belgium; Harvard Medical School",
            "Massachusetts General Hospital",
            "University of the Witwatersrand"
        ],
        "type_of_funding": [
            "Not Mentioned"
        ],
        "continent_of_funder": [
            "Not Mentioned"
        ],
        "supported_language": [
            "Zulu"
        ],
        "supported_language_code": [
            "zul"
        ],
        "target_african_country": [
            "South Africa"
        ],
        "target_african_country_code": [
            "ZAF"
        ],
        "relevance_to_africa": "Relevant to isiZulu speakers to SA",
        "nlp_keyword": [
            "conversational agents using natural language understanding (nlu)"
        ],
        "nlp_application": "conversational assistant",
        "evaluation_method": [
            "user experience",
            "health research measure"
        ],
        "technical_evaluation_metric": [
            "user engagement",
            "user satisfaction"
        ],
        "domain_coverage": [
            "general domain"
        ],
        "modality": [
            "text"
        ],
        "target_user": [
            "general public",
            "healthcare providers",
            "researchers and data scientists",
            "public health officials and policymakers"
        ],
        "public_health_challenge": "improving access to and support for HIV self-testing in South Africa by evaluating the feasibility and acceptability of an mHealth conversational agent designed to assist users through the self-testing process.",
        "level_of_engagement_and_impact": [
            "direct impact on public health in africa"
        ],
        "primary_EPHF": "ephf 7",
        "secondary_EPHF": [
            "ephf 10"
        ],
        "ethical_considerations_and_data_privacy": [
            "Ethical Approval",
            "Data Privacy Compliance",
            "Informed Consent",
            "Other"
        ],
        "public_health_outcome": "Not Mentioned",
        "public_health_outcome_reason": "The study found high levels of acceptability and feasibility for the chatbot, indicating its potential to improve HIV testing rates and reduce stigma in South Africa.",
        "public_health_infrastructure_integration_and_stakeholder_engagement": [
            "Stakeholder Collaboration",
            "Community Involvement",
            "Interoperability",
            "Integration with Public Health Systems"
        ],
        "SDG": [
            "SDG 3"
        ],
        "SDG_3_target": [
            "3.3"
        ],
        "year_of_publication": 2022,
        "year_of_data": "2020-2021",
        "development_stage": "design and prototyping",
        "accessibility": "limited access",
        "platform": "mobile applications"
    },
    {
        "title": "Vaccines for pregnant women…?! Absurd\\\" - Mapping maternal vaccination discourse and stance on social media over six months",
        "country_of_affiliation": [
            "United Kingdom",
            "Netherlands",
            "Spain",
            "United States of America"
        ],
        "country_of_affiliation_code": [
            "GBR",
            "NLD",
            "ESP",
            "USA"
        ],
        "affiliation": [
            "London School of Hygiene & Tropical Medicine"
        ],
        "type_of_funding": [
            "Industry Funding"
        ],
        "continent_of_funder": [
            "Europe"
        ],
        "supported_language": [
            "English"
        ],
        "supported_language_code": [
            "eng"
        ],
        "target_african_country": [
            "South Africa"
        ],
        "target_african_country_code": [
            "ZAF"
        ],
        "relevance_to_africa": "Analysis of Tweets from South Africa Included",
        "nlp_keyword": [
            "semantic discourse analysis",
            "modularity class and word frequency analysis"
        ],
        "nlp_application": "semantics parsing",
        "evaluation_method": [
            "technical performance"
        ],
        "technical_evaluation_metric": [
            "stance analysis"
        ],
        "domain_coverage": [
            "general domain"
        ],
        "modality": [
            "text"
        ],
        "target_user": [
            "public health officials and policymakers",
            "researchers and data scientists"
        ],
        "public_health_challenge": "understanding public perceptions and stances on maternal vaccination by mapping and analyzing social media discourse over six months, to inform better communication strategies and improve vaccination uptake among pregnant women.",
        "level_of_engagement_and_impact": [
            "global health discussions with african examples"
        ],
        "primary_EPHF": "ephf 7",
        "secondary_EPHF": [
            "ephf 1"
        ],
        "ethical_considerations_and_data_privacy": [
            "Data Privacy Compliance",
            "Other"
        ],
        "public_health_outcome": "Not Mentioned",
        "public_health_outcome_reason": "The study identifies key themes and concerns in the discourse around maternal vaccination, which could impact vaccine uptake and public health outcomes",
        "public_health_infrastructure_integration_and_stakeholder_engagement": [
            "Stakeholder Collaboration",
            "Interoperability",
            "Integration with Public Health Systems"
        ],
        "SDG": [
            "SDG 3",
            "SDG 5",
            "SDG 10"
        ],
        "SDG_3_target": [
            "3.1",
            "3.2",
            "3.b"
        ],
        "year_of_publication": 2020,
        "year_of_data": "Not Mentioned",
        "development_stage": "design and prototyping",
        "accessibility": "limited access",
        "platform": "nlp tools and libraries"
    },
    {
        "title": "Positive attitudes towards COVID-19 vaccines: A cross-country analysis",
        "country_of_affiliation": [
            "South Africa",
            "New Zealand"
        ],
        "country_of_affiliation_code": [
            "ZAF",
            "NZL"
        ],
        "affiliation": [
            "University of Johannesburg",
            "Auckland University of Technology"
        ],
        "type_of_funding": [
            "Not Mentioned"
        ],
        "continent_of_funder": [
            "Not Mentioned"
        ],
        "supported_language": [
            "English"
        ],
        "supported_language_code": [
            "eng"
        ],
        "target_african_country": [
            "South Africa"
        ],
        "target_african_country_code": [
            "ZAF"
        ],
        "relevance_to_africa": "The findings from this study are particularly relevant to South Africa, where vaccine hesitancy and public attitudes towards COVID-19 vaccines are critical public health concerns",
        "nlp_keyword": [
            "sentiment analysis"
        ],
        "nlp_application": "sentiment analysis",
        "evaluation_method": [
            "technical performance"
        ],
        "technical_evaluation_metric": [
            "iv regression",
            "fe estimation",
            "pooled ordinary least squares"
        ],
        "domain_coverage": [
            "general domain"
        ],
        "modality": [
            "text"
        ],
        "target_user": [
            "general public",
            "researchers and data scientists",
            "public health officials and policymakers"
        ],
        "public_health_challenge": "understanding and promoting positive attitudes towards COVID-19 vaccines",
        "level_of_engagement_and_impact": [
            "global public health promotion with indirect african impact"
        ],
        "primary_EPHF": "ephf 7",
        "secondary_EPHF": [
            "ephf 1",
            "ephf 2"
        ],
        "ethical_considerations_and_data_privacy": [
            "Data Privacy Compliance",
            "Other"
        ],
        "public_health_outcome": "Not Mentioned",
        "public_health_outcome_reason": "The study provides insights into the factors influencing positive attitudes towards COVID-19 vaccines, which can be critical for improving vaccine uptake and public health outcomes",
        "public_health_infrastructure_integration_and_stakeholder_engagement": [
            "Stakeholder Collaboration",
            "Interoperability",
            "Integration with Public Health Systems"
        ],
        "SDG": [
            "SDG 3"
        ],
        "SDG_3_target": [
            "3.b",
            "3.3"
        ],
        "year_of_publication": 2022,
        "year_of_data": "2021",
        "development_stage": "design and prototyping",
        "accessibility": "publicly available",
        "platform": "nlp tools and libraries"
    },
    {
        "title": "The accuracy of radiology speech recognition reports in a multilingual South African teaching hospital",
        "country_of_affiliation": [
            "South Africa"
        ],
        "country_of_affiliation_code": [
            "ZAF"
        ],
        "affiliation": [
            "Tygerberg Academic Hospital",
            "Stellenbosch University"
        ],
        "type_of_funding": [
            "Not Mentioned"
        ],
        "continent_of_funder": [
            "Not Mentioned"
        ],
        "supported_language": [
            "English"
        ],
        "supported_language_code": [
            "eng"
        ],
        "target_african_country": [
            "South Africa"
        ],
        "target_african_country_code": [
            "ZAF"
        ],
        "relevance_to_africa": "The study is directly relevant to South Africa, as it evaluates the accuracy of speech recognition in a multilingual teaching hospital, reflecting the linguistic diversity and resource constraints typical of many South African healthcare settings.",
        "nlp_keyword": [
            "automatic speech recognition"
        ],
        "nlp_application": "speech recognition",
        "evaluation_method": [
            "technical performance"
        ],
        "technical_evaluation_metric": [
            "error rates"
        ],
        "domain_coverage": [
            "clinical domain"
        ],
        "modality": [
            "text",
            "audio"
        ],
        "target_user": [
            "healthcare providers",
            "researchers and data scientists",
            "public health officials and policymakers"
        ],
        "public_health_challenge": "evaluating the accuracy of radiology speech recognition reports in a multilingual South African teaching hospital, to ensure reliable and effective communication of diagnostic information across different languages.",
        "level_of_engagement_and_impact": [
            "systems or analyses developed with african data"
        ],
        "primary_EPHF": "ephf 9",
        "secondary_EPHF": [
            "ephf 10"
        ],
        "ethical_considerations_and_data_privacy": [
            "Ethical Approval",
            "Data Privacy Compliance",
            "Other"
        ],
        "public_health_outcome": "The study found that SR reports had a higher error rate compared to traditional dictation transcription (DT), with significant potential for clinical errors, thus potentially compromising patient care.",
        "public_health_outcome_reason": "",
        "public_health_infrastructure_integration_and_stakeholder_engagement": [
            "Integration with Public Health Systems",
            "Stakeholder Collaboration"
        ],
        "SDG": [
            "SDG 3",
            "SDG 10",
            "SDG 8"
        ],
        "SDG_3_target": [
            "3.8",
            "3.c"
        ],
        "year_of_publication": 2015,
        "year_of_data": "2010-2014",
        "development_stage": "design and prototyping",
        "accessibility": "limited access",
        "platform": "mobile applications,web-based applications"
    },
    {
        "title": "Off-label drug use during the COVID-19 pandemic in Africa: topic modelling and sentiment analysis of ivermectin in South Africa and Nigeria as a case study",
        "country_of_affiliation": [
            "Canada",
            "South Africa",
            "Iran"
        ],
        "country_of_affiliation_code": [
            "CAN",
            "ZAF",
            "IRN"
        ],
        "affiliation": [
            "Africa-Canada Artificial Intelligence and Data Innovation Consortium",
            "K.N. Toosi University",
            "Tehran",
            "Iran",
            "University of the Witwatersrand",
            "York University"
        ],
        "type_of_funding": [
            "Not Mentioned"
        ],
        "continent_of_funder": [
            "Not Mentioned"
        ],
        "supported_language": [
            "English"
        ],
        "supported_language_code": [
            "eng"
        ],
        "target_african_country": [
            "South Africa",
            "Nigeria"
        ],
        "target_african_country_code": [
            "ZAF",
            "NGA"
        ],
        "relevance_to_africa": "The findings from this study are directly relevant to South Africa, where ivermectin was widely discussed and used off-label during the COVID-19 pandemic and Nigeria ",
        "nlp_keyword": [
            "latent dirichlet allocation",
            "sentiment analysis",
            "stance detection",
            "roberta"
        ],
        "nlp_application": "sentiment analysis",
        "evaluation_method": [
            "technical performance"
        ],
        "technical_evaluation_metric": [
            "precision",
            "recall",
            "f1 score",
            "accuracy",
            "correlation"
        ],
        "domain_coverage": [
            "general domain"
        ],
        "modality": [
            "text"
        ],
        "target_user": [
            "public health officials and policymakers",
            "researchers and data scientists",
            "general public"
        ],
        "public_health_challenge": "understanding the prevalence and perceptions of off-label drug use during the COVID-19 pandemic in Africa",
        "level_of_engagement_and_impact": [
            "systems or analyses developed with african data"
        ],
        "primary_EPHF": "ephf 1",
        "secondary_EPHF": [
            "ephf 7",
            "ephf 5"
        ],
        "ethical_considerations_and_data_privacy": [
            "Data Privacy Compliance"
        ],
        "public_health_outcome": "Not Mentioned",
        "public_health_outcome_reason": "The study does not directly measure health outcomes but provides insights into public sentiment, which could inform public health strategies and interventions.",
        "public_health_infrastructure_integration_and_stakeholder_engagement": [
            "Community Involvement"
        ],
        "SDG": [
            "SDG 3"
        ],
        "SDG_3_target": [
            "3.b",
            "3.3"
        ],
        "year_of_publication": 2023,
        "year_of_data": "2020-2022",
        "development_stage": "design and prototyping",
        "accessibility": "publicly available",
        "platform": "nlp tools and libraries"
    },
    {
        "title": "Rule-Based Information Extraction from Free-Text Pathology Reports Reveals Trends in South African Female Breast Cancer Molecular Subtypes and Ki67 Expression",
        "country_of_affiliation": [
            "South Africa"
        ],
        "country_of_affiliation_code": [
            "ZAF"
        ],
        "affiliation": [
            "University of the Witwatersrand",
            "National Cancer Registry",
            "African Union Development Agency) Netherlands (Utrecht University); Supported by the DELTAS Africa Initiative and other institutional grants."
        ],
        "type_of_funding": [
            "NGO Funding"
        ],
        "continent_of_funder": [
            "Africa"
        ],
        "supported_language": [
            "English"
        ],
        "supported_language_code": [
            "eng"
        ],
        "target_african_country": [
            "South Africa"
        ],
        "target_african_country_code": [
            "ZAF"
        ],
        "relevance_to_africa": "The findings from this study are directly relevant to South Africa, providing valuable insights into breast cancer trends and the efficacy of using rule-based NLP techniques for extracting clinically meaningful information from pathology reports.",
        "nlp_keyword": [
            "rule-based",
            "regular expressions",
            "information extraction."
        ],
        "nlp_application": "information extraction",
        "evaluation_method": [
            "technical performance"
        ],
        "technical_evaluation_metric": [
            "precision",
            "recall",
            "f1 score",
            "annotator agreement"
        ],
        "domain_coverage": [
            "general domain"
        ],
        "modality": [
            "text"
        ],
        "target_user": [
            "researchers and data scientists",
            "healthcare providers",
            "public health officials and policymakers"
        ],
        "public_health_challenge": "understanding of breast cancer trends in South African women by information extraction from free-text pathology reports to reveal molecular subtypes and Ki67 expression patterns, aiding in more tailored and effective treatment strategies.",
        "level_of_engagement_and_impact": [
            "systems or analyses developed with african data"
        ],
        "primary_EPHF": "ephf 11",
        "secondary_EPHF": [
            "ephf 10",
            "ephf 5"
        ],
        "ethical_considerations_and_data_privacy": [
            "Ethical Approval",
            "Data Privacy Compliance",
            "Other"
        ],
        "public_health_outcome": "The study identified significant trends in breast cancer subtypes and Ki67 expression, which could inform public health strategies and interventions aimed at improving breast cancer diagnosis and treatment in South Africa.",
        "public_health_outcome_reason": "",
        "public_health_infrastructure_integration_and_stakeholder_engagement": [
            "Integration with Public Health Systems",
            "Stakeholder Collaboration",
            "Interoperability"
        ],
        "SDG": [
            "SDG 3"
        ],
        "SDG_3_target": [
            "3.4"
        ],
        "year_of_publication": 2022,
        "year_of_data": "Not Mentioned",
        "development_stage": "design and prototyping",
        "accessibility": "open-sourced",
        "platform": "nlp tools and libraries"
    },
    {
        "title": "Nowcasting unemployment rate during the COVID-19 pandemic using Twitter data: The case of South Africa",
        "country_of_affiliation": [
            "Canada",
            "South Africa"
        ],
        "country_of_affiliation_code": [
            "CAN",
            "ZAF"
        ],
        "affiliation": [
            "Canada’s International Development Research Centre (IDRC) Swedish International Development Cooperation Agency (SIDA)",
            "York University",
            "Toronto",
            "ON",
            "Canada",
            "University of the Witwatersrand"
        ],
        "type_of_funding": [
            "NGO Funding"
        ],
        "continent_of_funder": [
            "North America",
            "Europe"
        ],
        "supported_language": [
            "English"
        ],
        "supported_language_code": [
            "eng"
        ],
        "target_african_country": [
            "South Africa"
        ],
        "target_african_country_code": [
            "ZAF"
        ],
        "relevance_to_africa": "This paper demonstrates the use of Twitter data to estimate real-time unemployment rates in South Africa during the COVID-19 pandemic",
        "nlp_keyword": [
            "sentiment analysis",
            "principal component regression",
            "bert"
        ],
        "nlp_application": "sentiment analysis",
        "evaluation_method": [
            "technical performance"
        ],
        "technical_evaluation_metric": [
            "rmse",
            "mape",
            "smape",
            "r2-score"
        ],
        "domain_coverage": [
            "general domain"
        ],
        "modality": [
            "text"
        ],
        "target_user": [
            "public health officials and policymakers",
            "researchers and data scientists"
        ],
        "public_health_challenge": "real-time estimates of the unemployment rate during the COVID-19 pandemic in South Africa",
        "level_of_engagement_and_impact": [
            "systems or analyses developed with african data"
        ],
        "primary_EPHF": "ephf 1",
        "secondary_EPHF": [
            "ephf 11",
            "ephf 5"
        ],
        "ethical_considerations_and_data_privacy": [
            "Data Privacy Compliance",
            "Other"
        ],
        "public_health_outcome": "Not Mentioned",
        "public_health_outcome_reason": "The study does not directly evaluate health outcomes but provides valuable insights that could impact public health and economic strategies during crises like the COVID-19 pandemic.",
        "public_health_infrastructure_integration_and_stakeholder_engagement": [
            "Integration with Public Health Systems",
            "Stakeholder Collaboration",
            "Interoperability"
        ],
        "SDG": [
            "SDG 3",
            "SDG 8"
        ],
        "SDG_3_target": [
            "3.d",
            "3.3",
            "3.c"
        ],
        "year_of_publication": 2022,
        "year_of_data": "2021",
        "development_stage": "design and prototyping",
        "accessibility": "open-sourced",
        "platform": "nlp tools and libraries"
    },
    {
        "title": "Design, development and usability of an educational AI chatbot for People with Haemophilia in Senegal",
        "country_of_affiliation": [
            "Senegal"
        ],
        "country_of_affiliation_code": [
            "SEN"
        ],
        "affiliation": [
            "National Blood TransfusionCenter",
            "University of Geneva",
            "Funded by Novo Nordisk Haemophilia Foundation(NNHF)"
        ],
        "type_of_funding": [
            "NGO Funding"
        ],
        "continent_of_funder": [
            "Europe"
        ],
        "supported_language": [
            "French"
        ],
        "supported_language_code": [
            "fra"
        ],
        "target_african_country": [
            "Senegal"
        ],
        "target_african_country_code": [
            "SEN"
        ],
        "relevance_to_africa": "The findings from this study are directly relevant to Senegal, where access to specialized healthcare and educational resources for haemophilia is limited. The chatbot provides a scalable solution to improve health literacy and support for people with haemophilia in Senegal.",
        "nlp_keyword": [
            "rule-based natural language processing (nlp) for conversational agents"
        ],
        "nlp_application": "conversational assistant",
        "evaluation_method": [
            "user experience"
        ],
        "technical_evaluation_metric": [
            "user engagement",
            "user satisfaction score"
        ],
        "domain_coverage": [
            "general domain",
            "biomedical domain"
        ],
        "modality": [
            "text"
        ],
        "target_user": [
            "specific equity-seeking groups",
            "researchers and data scientists",
            "public health officials and policymakers",
            "healthcare providers"
        ],
        "public_health_challenge": "enhancing health education and support for people with hemophilia in Senegal aimed at improving disease management and patient outcomes.",
        "level_of_engagement_and_impact": [
            "direct impact on public health in africa"
        ],
        "primary_EPHF": "ephf 7",
        "secondary_EPHF": [
            "ephf 10"
        ],
        "ethical_considerations_and_data_privacy": [
            "Ethical Approval",
            "Data Privacy Compliance",
            "Informed Consent",
            "Other"
        ],
        "public_health_outcome": "The study found that the chatbot was well-received, with high usability scores, indicating its potential to improve health outcomes by enhancing education and self-management among PWH in Senegal.",
        "public_health_outcome_reason": "",
        "public_health_infrastructure_integration_and_stakeholder_engagement": [
            "Integration with Public Health Systems",
            "Stakeholder Collaboration",
            "Interoperability",
            "Community Involvement"
        ],
        "SDG": [
            "SDG 3",
            "SDG 4"
        ],
        "SDG_3_target": [
            "3.8"
        ],
        "year_of_publication": 2022,
        "year_of_data": "2022",
        "development_stage": "design and prototyping",
        "accessibility": "limited access",
        "platform": "mobile applications,web-based applications"
    },
    {
        "title": "Using Big Data Techniques to Improve Prostate Cancer Reporting in the Gauteng Province, South Africa",
        "country_of_affiliation": [
            "South Africa"
        ],
        "country_of_affiliation_code": [
            "ZAF"
        ],
        "affiliation": [
            "University of the Witwatersrand",
            "National Health Laboratory Service"
        ],
        "type_of_funding": [
            "Not Mentioned"
        ],
        "continent_of_funder": [
            "Not Mentioned"
        ],
        "supported_language": [
            "English"
        ],
        "supported_language_code": [
            "eng"
        ],
        "target_african_country": [
            "South Africa"
        ],
        "target_african_country_code": [
            "ZAF"
        ],
        "relevance_to_africa": "The findings from this study are directly relevant to South Africa, providing valuable insights into the use of big data techniques to improve the accuracy and efficiency of prostate cancer reporting",
        "nlp_keyword": [
            "text mining",
            "regular expressions",
            "bag of words",
            "n-grams"
        ],
        "nlp_application": "medical report generation",
        "evaluation_method": [
            "health research measure"
        ],
        "technical_evaluation_metric": [
            "gleason score"
        ],
        "domain_coverage": [
            "clinical domain"
        ],
        "modality": [
            "text"
        ],
        "target_user": [
            "researchers and data scientists",
            "public health officials and policymakers",
            "healthcare providers"
        ],
        "public_health_challenge": "enhancing the accuracy and comprehensiveness of prostate cancer reporting in the Gauteng Province, South Africa, to analyze and improve data collection and reporting processes.",
        "level_of_engagement_and_impact": [
            "systems or analyses developed with african data"
        ],
        "primary_EPHF": "ephf 11",
        "secondary_EPHF": [
            "ephf 10"
        ],
        "ethical_considerations_and_data_privacy": [
            "Ethical Approval",
            "Data Privacy Compliance",
            "Other"
        ],
        "public_health_outcome": "Not Mentioned",
        "public_health_outcome_reason": "The study provides insights that can lead to improved cancer diagnosis and treatment, particularly by identifying trends in prostate cancer cases and helping categorize patients into risk groups.",
        "public_health_infrastructure_integration_and_stakeholder_engagement": [
            "Integration with Public Health Systems",
            "Interoperability",
            "Stakeholder Collaboration"
        ],
        "SDG": [
            "SDG 3"
        ],
        "SDG_3_target": [
            "3.4"
        ],
        "year_of_publication": 2019,
        "year_of_data": "2006-2016",
        "development_stage": "design and prototyping",
        "accessibility": "publicly available",
        "platform": "nlp tools and libraries"
    },
    {
        "title": "Vaginal microbiome topic modeling of laboring Ugandan women with and without fever",
        "country_of_affiliation": [
            "Uganda",
            "United States of America",
            "United Kingdom"
        ],
        "country_of_affiliation_code": [
            "UGA",
            "USA",
            "GBR"
        ],
        "affiliation": [
            "Mbale Regional Referral Hospital",
            "Penn State University",
            "Dana Farber Cancer Institute",
            "Boston",
            "MA",
            "USA",
            "6CURE Children’s Hospital of Uganda",
            "Mbarara University of Science and Technology",
            "University of Liverpool and Liverpool Women’s Hospital",
            "Mbale Clinical Research Institute/Busitema University",
            "Massachusetts General Hospital",
            "Boston",
            "MA",
            "USA",
            "Wayne State University",
            "Genentech",
            "Inc"
        ],
        "type_of_funding": [
            "Government Funding"
        ],
        "continent_of_funder": [
            "Africa"
        ],
        "supported_language": [
            "English"
        ],
        "supported_language_code": [
            "eng"
        ],
        "target_african_country": [
            "Uganda"
        ],
        "target_african_country_code": [
            "UGA"
        ],
        "relevance_to_africa": "The findings from this study are directly relevant to Uganda, providing valuable insights into the vaginal microbiome's role in maternal health, particularly during labor.",
        "nlp_keyword": [
            "latent dirichlet allocation",
            "hierarchical clustering",
            "grades of membership modeling",
            "random forest classification"
        ],
        "nlp_application": "thematic analysis",
        "evaluation_method": [
            "technical performance"
        ],
        "technical_evaluation_metric": [
            "auc"
        ],
        "domain_coverage": [
            "clinical domain"
        ],
        "modality": [
            "text"
        ],
        "target_user": [
            "specific equity-seeking groups",
            "researchers and data scientists",
            "public health officials and policymakers",
            "healthcare providers"
        ],
        "public_health_challenge": "understanding the differences in the vaginal microbiome of laboring Ugandan women with and without fever which can inform better management and treatment of infections during labor.",
        "level_of_engagement_and_impact": [
            "systems or analyses developed with african data"
        ],
        "primary_EPHF": "ephf 11",
        "secondary_EPHF": [
            "ephf 10"
        ],
        "ethical_considerations_and_data_privacy": [
            "Ethical Approval",
            "Data Privacy Compliance",
            "Informed Consent",
            "Other"
        ],
        "public_health_outcome": "Not Mentioned",
        "public_health_outcome_reason": "The study identified specific bacterial genera associated with intrapartum fever, which could inform future interventions to reduce maternal and neonatal complications",
        "public_health_infrastructure_integration_and_stakeholder_engagement": [
            "Integration with Public Health Systems",
            "Stakeholder Collaboration",
            "Interoperability",
            "Community Involvement"
        ],
        "SDG": [
            "SDG 3"
        ],
        "SDG_3_target": [
            "3.1"
        ],
        "year_of_publication": 2021,
        "year_of_data": "Not Mentioned",
        "development_stage": "design and prototyping",
        "accessibility": "open-sourced",
        "platform": "nlp tools and libraries"
    },
    {
        "title": "Chatbot in isiXhosa for Remote Pre/post-NatalCare",
        "country_of_affiliation": [
            "South Africa"
        ],
        "country_of_affiliation_code": [
            "ZAF"
        ],
        "affiliation": [
            "Zelda Learning Technologies University of Cape Town"
        ],
        "type_of_funding": [
            "Not Mentioned"
        ],
        "continent_of_funder": [
            "Not Mentioned"
        ],
        "supported_language": [
            "Xhosa"
        ],
        "supported_language_code": [
            "xho"
        ],
        "target_african_country": [
            "South Africa"
        ],
        "target_african_country_code": [
            "ZAF"
        ],
        "relevance_to_africa": "The chatbot is developed in isiXhosa, a major language in South Africa, aiming to provide accessible healthcare information which is directly relevant to African users, especially in remote areas.",
        "nlp_keyword": [
            "chatbot"
        ],
        "nlp_application": "conversational assistant",
        "evaluation_method": [
            "technical performance"
        ],
        "technical_evaluation_metric": [
            "accuracy",
            "phrase variance"
        ],
        "domain_coverage": [
            "general domain",
            "clinical domain"
        ],
        "modality": [
            "text"
        ],
        "target_user": [
            "healthcare providers",
            "general public"
        ],
        "public_health_challenge": "Access to maternal health information in remote areas.",
        "level_of_engagement_and_impact": [
            "systems developed with african data"
        ],
        "primary_EPHF": "ephf 1",
        "secondary_EPHF": [
            "ephf 7"
        ],
        "ethical_considerations_and_data_privacy": [],
        "public_health_outcome": "Not Mentioned",
        "public_health_outcome_reason": "Given that the paper mainly discusses the development of an isiXhosa chatbot for healthcare advisory in remote areas, it implies potential benefits in improving access to information and supporting healthcare delivery",
        "public_health_infrastructure_integration_and_stakeholder_engagement": [
            "Integration"
        ],
        "SDG": [
            "SDG 3"
        ],
        "SDG_3_target": [
            "3.1",
            "3.2"
        ],
        "year_of_publication": 2018,
        "year_of_data": "Not Mentioned",
        "development_stage": "design and prototyping",
        "accessibility": "limited access",
        "platform": "web services,mobile applications"
    },
    {
        "title": "Expanding Access to Perinatal Depression Treatment in Kenya Through Automated Psychological Support: Development and Usability Study",
        "country_of_affiliation": [
            "Kenya",
            "United States of America"
        ],
        "country_of_affiliation_code": [
            "KEN",
            "USA"
        ],
        "affiliation": [
            "Duke Global Health Institute",
            "Durham",
            "NC",
            "United States Jacaranda Health",
            "Nairobi",
            "Kenya and San Francisco",
            "CA",
            "United States X2AI",
            "San Francisco",
            "CA",
            "United States Moi Teaching and Referral Hospital",
            "Eldoret",
            "Kenya Africa Mental Health Research and Training Foundation",
            "Nairobi",
            "Kenya Department of Psychology and Neuroscience",
            "Duke University",
            "Durham",
            "NC",
            "United States"
        ],
        "type_of_funding": [
            "Research Grant"
        ],
        "continent_of_funder": [
            "North America"
        ],
        "supported_language": [
            "English"
        ],
        "supported_language_code": [
            "eng"
        ],
        "target_african_country": [
            "Kenya"
        ],
        "target_african_country_code": [
            "KEN"
        ],
        "relevance_to_africa": "The study addresses the treatment gap for perinatal depression in Kenya, a pressing public health issue, using automated psychological support via mobile technology.",
        "nlp_keyword": [
            "automated text messaging",
            "dialogue system"
        ],
        "nlp_application": "conversational assistant",
        "evaluation_method": [
            "technical performance"
        ],
        "technical_evaluation_metric": [
            "intervention's effectiveness",
            "user engagement"
        ],
        "domain_coverage": [
            "clinical domain"
        ],
        "modality": [
            "text"
        ],
        "target_user": [
            "healthcare providers",
            "general public"
        ],
        "public_health_challenge": "Perinatal depression and lack of access to mental health treatment.",
        "level_of_engagement_and_impact": [
            "direct impact on public health in africa"
        ],
        "primary_EPHF": "ephf 1",
        "secondary_EPHF": [
            "ephf 7",
            "ephf 4",
            "ephf 5"
        ],
        "ethical_considerations_and_data_privacy": [
            "Ethical Approval",
            "Data Privacy Compliance",
            "Informed Consent",
            "Other"
        ],
        "public_health_outcome": "The findings suggest that the automated intervention was effective in improving participants' mood and could potentially be scaled up to benefit a broader population. This indicates a positive public health outcome by addressing a critical gap in mental health services for perinatal women in Kenya. By demonstrating feasibility and acceptability, the study provides a foundation for further research and potential policy integration, aiming to enhance maternal mental health care in low-resource settings.",
        "public_health_outcome_reason": "",
        "public_health_infrastructure_integration_and_stakeholder_engagement": [
            "Integration with Public Health Systems",
            "Stakeholder Collaboration",
            "Interoperability",
            "Community Involvement"
        ],
        "SDG": [
            "SDG 3",
            "SDG 10"
        ],
        "SDG_3_target": [
            "3.1",
            "3.2"
        ],
        "year_of_publication": 2020,
        "year_of_data": "Not Mentioned",
        "development_stage": "design and prototyping",
        "accessibility": "publicly available",
        "platform": "mobile applications"
    },
    {
        "title": "Testing interventions to address vaccine hesitancy on Facebook inEast and West Africa",
        "country_of_affiliation": [
            "United States of America"
        ],
        "country_of_affiliation_code": [
            "USA"
        ],
        "affiliation": [
            "University of Chicago Busara Center for Behavioral Economics"
        ],
        "type_of_funding": [
            "NGO Funding"
        ],
        "continent_of_funder": [
            "North America"
        ],
        "supported_language": [
            "English"
        ],
        "supported_language_code": [
            "eng"
        ],
        "target_african_country": [
            "Kenya",
            "Nigeria"
        ],
        "target_african_country_code": [
            "KEN",
            "NGA"
        ],
        "relevance_to_africa": "The study directly addresses public health concerns in Africa, specifically focusing on vaccine hesitancy in Kenya and Nigeria through the use of a chatbot on Facebook, aiming to enhance vaccine uptake by addressing misinformation and increasing vaccine confidence.",
        "nlp_keyword": [
            "chatbot"
        ],
        "nlp_application": "conversational assistant",
        "evaluation_method": [
            "technical performance",
            "health research measure",
            "user experience"
        ],
        "technical_evaluation_metric": [
            "user engagement"
        ],
        "domain_coverage": [
            "clinical domain"
        ],
        "modality": [
            "text"
        ],
        "target_user": [
            "general public"
        ],
        "public_health_challenge": "Vaccine hesitancy amid the COVID-19 pandemic.",
        "level_of_engagement_and_impact": [
            "direct impact on public health in africa"
        ],
        "primary_EPHF": "ephf 1",
        "secondary_EPHF": [
            "ephf 7",
            "ephf 2"
        ],
        "ethical_considerations_and_data_privacy": [
            "Data Privacy Compliance",
            "Other"
        ],
        "public_health_outcome": "Improved vaccine intentions and willingness by addressing individual concerns via a chatbot, with an observed increase in positive vaccine attitudes.",
        "public_health_outcome_reason": "",
        "public_health_infrastructure_integration_and_stakeholder_engagement": [
            "Integration with Public Health Systems",
            "Stakeholder Collaboration",
            "Interoperability",
            "Community Involvement"
        ],
        "SDG": [
            "SDG 3"
        ],
        "SDG_3_target": [
            "3.b",
            "3.3"
        ],
        "year_of_publication": 2023,
        "year_of_data": "2022",
        "development_stage": "deployed and operational",
        "accessibility": "publicly available",
        "platform": "mobile application"
    },
    {
        "title": "Smart-bot Technology: Conversational\nAgents Role in Maternal Healthcare Support",
        "country_of_affiliation": [
            "Kenya"
        ],
        "country_of_affiliation_code": [
            "KEN"
        ],
        "affiliation": [
            "Maseno University"
        ],
        "type_of_funding": [
            "Not Mentioned"
        ],
        "continent_of_funder": [
            "Not Mentioned"
        ],
        "supported_language": [
            "English"
        ],
        "supported_language_code": [
            "eng"
        ],
        "target_african_country": [
            "Kenya"
        ],
        "target_african_country_code": [
            "KEN"
        ],
        "relevance_to_africa": "The chatbot is specifically designed to support maternal health in Kenya, aiming to improve access to healthcare information and advice for expectant mothers, especially those in rural areas...............................................................................................It is powered by MAS and agents learn through RL.\r\nExternal API uses Natural Language Processing (NLP), where sentences are parsed and\r\nbroken down to reveal the structure of the sentence and information about individual words",
        "nlp_keyword": [
            "chatbot"
        ],
        "nlp_application": "conversational assistant",
        "evaluation_method": [
            "technical performance"
        ],
        "technical_evaluation_metric": [
            "accuracy",
            "precision",
            "availability",
            "reinforcement learning",
            "long-term learning and memory"
        ],
        "domain_coverage": [
            "clinical domain"
        ],
        "modality": [
            "text"
        ],
        "target_user": [
            "general public"
        ],
        "public_health_challenge": "improving maternal healthcare through better information access and management",
        "level_of_engagement_and_impact": [
            "direct impact on public health in africa"
        ],
        "primary_EPHF": "ephf 7",
        "secondary_EPHF": [
            "ephf 1"
        ],
        "ethical_considerations_and_data_privacy": [],
        "public_health_outcome": "Not Mentioned",
        "public_health_outcome_reason": "Improved access to health information which could lead to better health management during pregnancy.",
        "public_health_infrastructure_integration_and_stakeholder_engagement": [
            "Community Involvement",
            "Integration with Public Health Systems"
        ],
        "SDG": [
            "SDG 3",
            "SDG 4"
        ],
        "SDG_3_target": [
            "3.1",
            "3.2"
        ],
        "year_of_publication": 2019,
        "year_of_data": "Not Mentioned",
        "development_stage": "design and prototyping",
        "accessibility": "publicly available",
        "platform": "mobile application"
    },
    {
        "title": "Large Language Models for Sexual, Reproductive and Maternal Health Rights",
        "country_of_affiliation": [
            "Ethiopia",
            "Canada",
            "Germany",
            "Hungary"
        ],
        "country_of_affiliation_code": [
            "ETH",
            "CAN",
            "DEU",
            "HUN"
        ],
        "affiliation": [
            "Debre Markos University",
            "Bahir Dar University",
            "Debre Markos University",
            "University of Gondar",
            "Ethiopia & Queen's University",
            "Mekdela Amba University",
            "University of Gondar",
            "Saint Paul's Hospital Millennium Medical College",
            "Debre Markos University",
            "Addis Ababa Science and Technology University",
            "HPC & Big Data Analytics CoE",
            "Addis Ababa Science and Technology University",
            "University of Hamburg",
            "University of Miskolc"
        ],
        "type_of_funding": [
            "Not Mentioned"
        ],
        "continent_of_funder": [
            "Not Mentioned"
        ],
        "supported_language": [
            "Amharic"
        ],
        "supported_language_code": [
            "amh"
        ],
        "target_african_country": [
            "Ethiopia"
        ],
        "target_african_country_code": [
            "ETH"
        ],
        "relevance_to_africa": "The study is directly relevant to Africa, particularly Ethiopia, as it focuses on the development of an NLP system in Amharic, the official language of Ethiopia, which addresses sexual, reproductive, and maternal health issues.",
        "nlp_keyword": [
            "large language models (llms)",
            "llama2-amharic",
            "question answering",
            "healthcare chatbot",
            "srmhr (sexual",
            "reproductive",
            "maternal health rights)",
            "bleu score",
            "zero-shot learning",
            "few-shot learning"
        ],
        "nlp_application": "conversational assistant",
        "evaluation_method": [
            "technical performance",
            "user experience"
        ],
        "technical_evaluation_metric": [
            "bleu score"
        ],
        "domain_coverage": [
            "biomedical domain"
        ],
        "modality": [
            "text"
        ],
        "target_user": [
            "healthcare providers",
            "general public",
            "researchers and data scientists"
        ],
        "public_health_challenge": "Sexual and reproductive health challenges, including STIs, unsafe abortions, and maternal health in Ethiopia.",
        "level_of_engagement_and_impact": [
            "direct impact on public health in africa"
        ],
        "primary_EPHF": "ephf 7",
        "secondary_EPHF": [
            "ephf 1"
        ],
        "ethical_considerations_and_data_privacy": [],
        "public_health_outcome": "Not Mentioned",
        "public_health_outcome_reason": "Not explicitly evaluated in terms of outcomes",
        "public_health_infrastructure_integration_and_stakeholder_engagement": [
            "Community Involvement",
            "Stakeholder Collaboration"
        ],
        "SDG": [
            "SDG 3",
            "SDG 5"
        ],
        "SDG_3_target": [
            "3.7"
        ],
        "year_of_publication": 2024,
        "year_of_data": "Not Mentioned",
        "development_stage": "design and prototyping",
        "accessibility": "publicly available",
        "platform": "datasets, nlp tools and libraries"
    }
]
